# Supplementary material for: Bis{μ-4,4′-dimeth­oxy-2,2′-[propane-1,2-diylbis(nitrilo­methyl­idyne)]diphenolato}bis­({4,4′-dimeth­oxy-2,2′-[propane-1,2-diylbis(nitrilo­methyl­idyne)]diphenol}manganese(III)) bis­(hexa­fluorido­phosphate)
Source: Acta Crystallogr Sect E Struct Rep Online. 2009 Jul 29;65(Pt 8):m1004–5. doi: 10.1107/S1600536809028591 (PMC2977226; doi:10.1107/S1600536809028591)
Supplement: Supplementary file 1 [file e-65-m1004-sup1.cif]

##############################################################################
###                                                                        ###
###        Electronic paper (Acta Crystallographica Section E)             ###
###                                                                        ###
##############################################################################
#                                                                            #
# This CIF contains the data in a paper accepted for publication in Acta     #
# Crystallographica Section E. It conforms to the requirements of Notes      #
# for Authors for Section E, and has been peer reviewed under the auspices   #
# of the IUCr Commission on Journals.                                        #
#                                                                            #
# Full details of the Crystallographic Information File format               #
# are given in the paper "The Crystallographic Information File (CIF):       #
# a New Standard Archive File for Crystallography" by S. R. Hall, F. H.      #
# Allen and I. D. Brown [Acta Cryst. (1991), A47, 655-685].                  #
#                                                                            #
# The current version of the core CIF dictionary is obtainable from          #
# ftp://ftp.iucr.org/pub/cif_core.dic. The current version number is 2.4.    #
#                                                                            #
# Software is freely available for graphical display of the structure(s) in  #
# this CIF.  For information consult the CIF home page http://www.iucr.org/  #
# cif/home.html                                                              #
#                                                                            #
# This file may be used for bona fide research purposes within the           #
# scientific community so long as proper attribution is given to the journal # 
# article from which it was obtained.                                        #
#                                                                            #
##############################################################################
                                             
data_I
_audit_creation_method     SHELXL-97
_chemical_name_systematic
;
Bis{\m-4,4'-dimethoxy-2,2'-[propane-1,2-
diylbis(nitrilomethylidyne)]diphenolato}bis({4,4'-dimethoxy-2,2'-[propane-1,2-
diylbis(nitrilomethylidyne)]diphenol}manganese(III))
bis(hexafluoridophosphate)
;
_chemical_name_common     ?
_chemical_formula_moiety     'C76 H80 Mn2 N8 O16 2+, 2(F6 P -)'
_chemical_formula_sum     'C76 H80 F12 Mn2 N8 O16 P2'
_chemical_formula_iupac     '[Mn2 (C19 H20 N2 O4)2 (C19 H22 N2 O4)2] (P F6)2'
_chemical_formula_weight     1761.30
_chemical_melting_point     ?
_symmetry_cell_setting     monoclinic
_symmetry_space_group_name_H-M     'P 21/n'
_symmetry_space_group_name_Hall     '-P 2yn'
loop_
    _symmetry_equiv_pos_as_xyz
    'x, y, z'
    '-x+1/2, y+1/2, -z+1/2'
    '-x, -y, -z'
    'x-1/2, -y-1/2, z-1/2'
_cell_length_a     13.2754(5)
_cell_length_b     22.6580(10)
_cell_length_c     14.0774(5)
_cell_angle_alpha     90.00
_cell_angle_beta     111.4760(10)
_cell_angle_gamma     90.00
_cell_volume     3940.4(3)
_cell_formula_units_Z     2
_cell_measurement_reflns_used     36538
_cell_measurement_theta_min     3.1
_cell_measurement_theta_max     27.6
_cell_measurement_temperature     200(2)
_exptl_crystal_description     platelet
_exptl_crystal_colour     dark_purple
_exptl_crystal_size_max     0.26
_exptl_crystal_size_mid     0.12
_exptl_crystal_size_min     0.08
_exptl_crystal_density_diffrn     1.484
_exptl_crystal_density_meas     ?
_exptl_crystal_density_method     'not measured'
_exptl_crystal_F_000     1816
_exptl_absorpt_coefficient_mu     0.461
_exptl_absorpt_correction_type     numerical
_exptl_absorpt_process_details     '(ABSCOR; Higashi, 1995)'
_exptl_absorpt_correction_T_min     0.8896
_exptl_absorpt_correction_T_max     0.9641
_exptl_special_details
;
;
_diffrn_ambient_temperature     200(2)
_diffrn_radiation_type     'Mo K\a'
_diffrn_radiation_wavelength     0.71075
_diffrn_radiation_source     'fine-focus sealed tube'
_diffrn_radiation_monochromator     graphite
_diffrn_measurement_device_type     'Rigaku R-AXIS RAPID'
_diffrn_measurement_method     \w
_diffrn_detector_area_resol_mean     10.00
_diffrn_reflns_number     60946
_diffrn_reflns_av_R_equivalents     0.0543
_diffrn_reflns_av_sigmaI/netI     0.0339
_diffrn_reflns_theta_min     3.07
_diffrn_reflns_theta_max     27.49
_diffrn_reflns_theta_full     27.49
_diffrn_measured_fraction_theta_max     0.993
_diffrn_measured_fraction_theta_full     0.993
_diffrn_reflns_limit_h_min     -17
_diffrn_reflns_limit_h_max     17
_diffrn_reflns_limit_k_min     -29
_diffrn_reflns_limit_k_max     29
_diffrn_reflns_limit_l_min     -18
_diffrn_reflns_limit_l_max     18
_refine_special_details
;
Refinement of <i>F</i>^2^ against ALL reflections. The weighted <i>R</i>-factor
<i>wR</i> and goodness of fit <i>S</i> are based on <i>F</i>^2^, conventional
<i>R</i>-factors <i>R</i> are based on <i>F</i>, with <i>F</i> set to zero for
negative <i>F</i>^2^. The threshold expression of <i>F</i>^2^ >
\s(<i>F</i>^2^) is used only for calculating <i>R</i>-factors(gt) <i>etc</i>.
and is not relevant to the choice of reflections for refinement.
<i>R</i>-factors based on <i>F</i>^2^ are statistically about twice as large
as those based on <i>F</i>, and <i>R</i>- factors based on ALL data will be
even larger.
;
_reflns_number_total     8971
_reflns_number_gt     5923
_reflns_threshold_expression     I>2\s(I)
_refine_ls_structure_factor_coef     Fsqd
_refine_ls_matrix_type     full
_refine_ls_R_factor_all     0.1022
_refine_ls_R_factor_gt     0.0699
_refine_ls_wR_factor_gt     0.1947
_refine_ls_wR_factor_ref     0.2191
_refine_ls_goodness_of_fit_ref     1.083
_refine_ls_restrained_S_all     1.086
_refine_ls_number_reflns     8971
_refine_ls_number_parameters     539
_refine_ls_number_restraints     2
_refine_ls_hydrogen_treatment     constr
_refine_ls_weighting_scheme     calc
_refine_ls_weighting_details
         'calc w=1/[\s^2^(Fo^2^)+(0.1176P)^2^+2.1813P] where P=(Fo^2^+2Fc^2^)/3'
_atom_sites_solution_hydrogens     geom
_atom_sites_solution_primary     direct
_atom_sites_solution_secondary     difmap
_refine_ls_shift/su_max     0.002
_refine_ls_shift/su_mean     0.000
_refine_diff_density_max     0.728
_refine_diff_density_min     -0.619
_refine_ls_extinction_method     none
_refine_ls_extinction_coef     ?
loop_
    _atom_type_symbol
    _atom_type_description
    _atom_type_scat_dispersion_real
    _atom_type_scat_dispersion_imag
    _atom_type_scat_source
    'Mn' 'Mn' 0.3368 0.7283
                         'International Tables Vol C Tables 4.2.6.8 and 6.1.1.4'
    'P' 'P' 0.1023 0.0942
                         'International Tables Vol C Tables 4.2.6.8 and 6.1.1.4'
    'F' 'F' 0.0171 0.0103
                         'International Tables Vol C Tables 4.2.6.8 and 6.1.1.4'
    'O' 'O' 0.0106 0.0060
                         'International Tables Vol C Tables 4.2.6.8 and 6.1.1.4'
    'N' 'N' 0.0061 0.0033
                         'International Tables Vol C Tables 4.2.6.8 and 6.1.1.4'
    'C' 'C' 0.0033 0.0016
                         'International Tables Vol C Tables 4.2.6.8 and 6.1.1.4'
    'H' 'H' 0.0000 0.0000
                         'International Tables Vol C Tables 4.2.6.8 and 6.1.1.4'
_computing_data_collection     'PROCESS-AUTO (Rigaku, 1998)'
_computing_cell_refinement     'SHELXS97 (Sheldrick, 2008)'
_computing_data_reduction     'CrystalStructure (Rigaku/MSC, 2004)'
_computing_structure_solution     'SIR2004 (Burla <i>et al.</i>,  2005)'
_computing_structure_refinement     'SHELXS97 (Sheldrick, 2008)'
_computing_molecular_graphics     'ORTEP-3 for Windows (Farrugia, 1997)'
_computing_publication_material     'SHELXS97 (Sheldrick, 2008)'
loop_
    _atom_site_type_symbol
    _atom_site_label
    _atom_site_fract_x
    _atom_site_fract_y
    _atom_site_fract_z
    _atom_site_U_iso_or_equiv
    _atom_site_adp_type
    _atom_site_calc_flag
    _atom_site_refinement_flags
    _atom_site_occupancy
    _atom_site_disorder_assembly
    _atom_site_disorder_group
    Mn Mn1 0.50832(4) 0.54235(2) 0.40128(4) 0.04105(18) Uani d . 1 B .
    P P1 0.85574(13) 0.21346(6) 0.65195(12) 0.0802(4) Uani d . 1 . .
    O O1 0.57882(18) 0.47151(9) 0.45950(17) 0.0408(5) Uani d . 1 . .
    O O2 0.38872(19) 0.50383(10) 0.30998(18) 0.0464(5) Uani d . 1 . .
    O O3 1.0178(2) 0.43197(14) 0.6173(2) 0.0669(8) Uani d . 1 . .
    O O4 -0.0250(3) 0.5749(2) 0.0818(3) 0.1104(15) Uani d . 1 . .
    O O5 0.5854(2) 0.55631(10) 0.29423(18) 0.0468(6) Uani d . 1 . .
    O O6 0.7419(3) 0.77319(16) 0.4936(3) 0.0909(11) Uani d . 1 . .
    O O7 0.6231(2) 0.39559(12) 0.0143(2) 0.0601(7) Uani d . 1 . .
    O O8 1.0484(3) 0.61541(16) 0.7263(3) 0.0824(9) Uani d . 1 . .
    N N1 0.6205(2) 0.58638(12) 0.5116(2) 0.0468(7) Uani d . 1 B .
    N N2 0.4319(3) 0.61889(13) 0.3818(2) 0.0510(7) Uani d . 1 . .
    N N3 0.6265(3) 0.64129(14) 0.1882(2) 0.0545(8) Uani d . 1 . .
    N N4 0.7710(3) 0.72855(14) 0.3342(3) 0.0590(8) Uani d . 1 . .
    C C1 0.6873(3) 0.46627(14) 0.4941(2) 0.0397(7) Uani d . 1 . .
    C C2 0.7313(3) 0.41140(15) 0.4848(3) 0.0456(8) Uani d . 1 . .
    H H2 0.6857 0.3811 0.4495 0.055 Uiso calc R 1 . .
    C C3 0.8407(3) 0.40178(17) 0.5270(3) 0.0525(9) Uani d . 1 . .
    H H3 0.8686 0.3649 0.5214 0.063 Uiso calc R 1 . .
    C C4 0.9108(3) 0.44740(17) 0.5788(3) 0.0516(9) Uani d . 1 . .
    C C5 0.8698(3) 0.50179(16) 0.5868(3) 0.0466(8) Uani d . 1 . .
    H H5 0.9163 0.5320 0.6211 0.056 Uiso calc R 1 . .
    C C6 0.7580(3) 0.51222(14) 0.5437(3) 0.0429(7) Uani d . 1 . .
    C C7 0.7173(3) 0.56869(16) 0.5596(3) 0.0478(8) Uani d . 1 . .
    H H7 0.7643 0.5939 0.6077 0.057 Uiso calc R 1 . .
    C C8 1.0930(4) 0.4760(2) 0.6710(4) 0.0789(14) Uani d . 1 . .
    H H8A 1.0838 0.5103 0.6286 0.118 Uiso calc R 1 . .
    H H8B 1.1653 0.4611 0.6887 0.118 Uiso calc R 1 . .
    H H8C 1.0809 0.4864 0.7321 0.118 Uiso calc R 1 . .
    C C9 0.5790(4) 0.64073(18) 0.5408(4) 0.0650(11) Uani d . 1 . .
    H H9A 0.6379 0.6680 0.5734 0.078 Uiso calc R 1 A 1
    H H9B 0.5433 0.6319 0.5881 0.078 Uiso calc R 1 A 1
    C C11 0.2910(3) 0.52508(17) 0.2556(3) 0.0490(8) Uani d . 1 B .
    C C12 0.2160(3) 0.48661(19) 0.1878(3) 0.0560(9) Uani d . 1 . .
    H H12 0.2363 0.4480 0.1812 0.067 Uiso calc R 1 . .
    C C13 0.1140(4) 0.5050(2) 0.1317(3) 0.0707(12) Uani d . 1 . .
    H H13 0.0656 0.4790 0.0866 0.085 Uiso calc R 1 . .
    C C14 0.0808(4) 0.5631(3) 0.1411(3) 0.0749(13) Uani d . 1 . .
    C C15 0.1523(4) 0.6012(2) 0.2055(3) 0.0646(11) Uani d . 1 B .
    H H15 0.1306 0.6395 0.2116 0.078 Uiso calc R 1 . .
    C C16 0.2595(3) 0.58344(17) 0.2636(3) 0.0502(8) Uani d . 1 . .
    C C17 0.3304(3) 0.62637(16) 0.3275(3) 0.0524(9) Uani d . 1 B .
    H H17 0.3011 0.6633 0.3304 0.063 Uiso calc R 1 . .
    C C18 -0.0593(6) 0.6329(4) 0.0890(6) 0.163(4) Uani d . 1 . .
    H H18A -0.0511 0.6411 0.1584 0.244 Uiso calc R 1 . .
    H H18B -0.1339 0.6372 0.0456 0.244 Uiso calc R 1 . .
    H H18C -0.0161 0.6602 0.0679 0.244 Uiso calc R 1 . .
    C C19A 0.4990(4) 0.66759(18) 0.4431(4) 0.0745(13) Uani d PD 0.58 B 1
    H H19A 0.5435 0.6804 0.4047 0.089 Uiso calc PR 0.58 B 1
    C C20A 0.4552(7) 0.7222(3) 0.4682(7) 0.076(2) Uani d PD 0.58 B 1
    H H20A 0.4161 0.7433 0.4065 0.114 Uiso calc PR 0.58 B 1
    H H20B 0.5136 0.7463 0.5113 0.114 Uiso calc PR 0.58 B 1
    H H20C 0.4074 0.7129 0.5033 0.114 Uiso calc PR 0.58 B 1
    C C19B 0.4990(4) 0.66759(18) 0.4431(4) 0.0745(13) Uani d P 0.42 B 2
    H H19B 0.4517 0.6948 0.4615 0.089 Uiso calc PR 0.42 B 2
    C C20B 0.5484(11) 0.6983(5) 0.3871(11) 0.090(4) Uani d PD 0.42 B 2
    H H20D 0.6031 0.6740 0.3774 0.135 Uiso calc PR 0.42 B 2
    H H20E 0.5811 0.7335 0.4232 0.135 Uiso calc PR 0.42 B 2
    H H20F 0.4953 0.7087 0.3219 0.135 Uiso calc PR 0.42 B 2
    C C21 0.5934(3) 0.51903(15) 0.2261(3) 0.0428(7) Uani d . 1 . .
    C C22 0.5703(3) 0.45811(15) 0.2278(3) 0.0450(8) Uani d . 1 . .
    H H22 0.5471 0.4437 0.2781 0.054 Uiso calc R 1 . .
    C C23 0.5816(3) 0.42025(16) 0.1573(3) 0.0475(8) Uani d . 1 . .
    H H23 0.5659 0.3805 0.1609 0.057 Uiso calc R 1 . .
    C C24 0.6163(3) 0.43960(16) 0.0787(3) 0.0472(8) Uani d . 1 . .
    C C25 0.6349(3) 0.49776(16) 0.0707(3) 0.0465(8) Uani d . 1 . .
    H H25 0.6553 0.5112 0.0179 0.056 Uiso calc R 1 . .
    C C26 0.6232(3) 0.53851(15) 0.1434(3) 0.0435(7) Uani d . 1 . .
    C C27 0.6347(3) 0.59874(17) 0.1272(3) 0.0506(8) Uani d . 1 . .
    H H27 0.6490 0.6095 0.0696 0.061 Uiso calc R 1 . .
    C C28 0.6579(4) 0.4119(2) -0.0662(3) 0.0636(11) Uani d . 1 . .
    H H28A 0.6087 0.4404 -0.1092 0.095 Uiso calc R 1 . .
    H H28B 0.6594 0.3776 -0.1057 0.095 Uiso calc R 1 . .
    H H28C 0.7291 0.4287 -0.0381 0.095 Uiso calc R 1 . .
    C C29 0.6360(4) 0.70408(18) 0.1668(3) 0.0617(10) Uani d . 1 . .
    H H29A 0.5851 0.7268 0.1868 0.074 Uiso calc R 1 . .
    H H29B 0.6181 0.7096 0.0941 0.074 Uiso calc R 1 . .
    C C34 0.9724(3) 0.65620(19) 0.6738(3) 0.0612(10) Uani d . 1 . .
    C C33 0.9172(4) 0.6930(2) 0.7160(4) 0.0745(13) Uani d . 1 . .
    H H33 0.9314 0.6913 0.7858 0.089 Uiso calc R 1 . .
    C C32 0.8416(4) 0.7319(2) 0.6559(4) 0.0745(13) Uani d . 1 . .
    H H32 0.8061 0.7568 0.6859 0.089 Uiso calc R 1 . .
    C C31 0.8165(4) 0.73497(19) 0.5504(4) 0.0643(11) Uani d . 1 . .
    C C36 0.8711(3) 0.69699(17) 0.5065(3) 0.0550(9) Uani d . 1 . .
    C C35 0.9476(3) 0.65829(18) 0.5691(3) 0.0575(9) Uani d . 1 . .
    H H35 0.9834 0.6329 0.5401 0.069 Uiso calc R 1 . .
    C C37 0.8454(3) 0.69691(17) 0.3951(3) 0.0552(9) Uani d . 1 . .
    H H37 0.8853 0.6727 0.3687 0.066 Uiso calc R 1 . .
    C C38 1.0812(5) 0.6140(3) 0.8338(4) 0.106(2) Uani d . 1 . .
    H H38A 1.1194 0.6498 0.8620 0.159 Uiso calc R 1 . .
    H H38B 1.1280 0.5808 0.8601 0.159 Uiso calc R 1 . .
    H H38C 1.0186 0.6107 0.8522 0.159 Uiso calc R 1 . .
    C C39 0.7505(4) 0.72634(18) 0.2248(3) 0.0604(10) Uani d . 1 . .
    H H39 0.8024 0.6993 0.2130 0.073 Uiso calc R 1 . .
    C C40 0.7625(5) 0.7869(2) 0.1846(4) 0.0841(15) Uani d . 1 . .
    H H40A 0.7120 0.8136 0.1962 0.126 Uiso calc R 1 . .
    H H40B 0.7480 0.7844 0.1128 0.126 Uiso calc R 1 . .
    H H40C 0.8349 0.8010 0.2194 0.126 Uiso calc R 1 . .
    F F1 0.9469(4) 0.1776(2) 0.7337(3) 0.1372(16) Uani d . 1 . .
    F F2 0.8327(4) 0.1668(2) 0.5674(4) 0.1596(19) Uani d . 1 . .
    F F3 0.7669(4) 0.1813(3) 0.6821(4) 0.178(2) Uani d . 1 . .
    F F4 0.8558(4) 0.2556(2) 0.7402(4) 0.1608(19) Uani d . 1 . .
    F F5 0.7713(7) 0.2535(3) 0.5751(5) 0.258(4) Uani d . 1 . .
    F F6 0.9398(5) 0.2407(5) 0.6197(6) 0.302(6) Uani d . 1 . .
loop_
    _atom_site_aniso_label
    _atom_site_aniso_U_11
    _atom_site_aniso_U_22
    _atom_site_aniso_U_33
    _atom_site_aniso_U_12
    _atom_site_aniso_U_13
    _atom_site_aniso_U_23
    Mn1 0.0493(3) 0.0322(3) 0.0468(3) 0.0018(2) 0.0237(2) -0.0002(2)
    P1 0.0924(10) 0.0646(8) 0.0917(9) 0.0094(7) 0.0432(8) -0.0076(7)
    O1 0.0445(12) 0.0344(11) 0.0472(13) -0.0001(9) 0.0212(10) -0.0005(9)
    O2 0.0505(13) 0.0401(12) 0.0496(13) 0.0060(10) 0.0195(11) 0.0004(10)
    O3 0.0451(15) 0.0668(18) 0.086(2) 0.0062(13) 0.0207(14) -0.0128(15)
    O4 0.077(2) 0.131(4) 0.088(3) 0.042(2) -0.010(2) -0.019(2)
    O5 0.0595(15) 0.0395(12) 0.0494(13) -0.0020(11) 0.0296(12) -0.0001(10)
    O6 0.109(3) 0.082(2) 0.093(2) 0.038(2) 0.051(2) -0.0036(19)
    O7 0.088(2) 0.0548(15) 0.0507(14) 0.0082(14) 0.0407(15) 0.0001(12)
    O8 0.083(2) 0.084(2) 0.068(2) 0.0030(18) 0.0132(17) 0.0008(17)
    N1 0.0568(18) 0.0338(14) 0.0583(17) 0.0003(12) 0.0310(15) -0.0043(12)
    N2 0.0587(19) 0.0377(15) 0.0635(19) 0.0077(13) 0.0304(16) 0.0021(13)
    N3 0.065(2) 0.0424(16) 0.0576(18) -0.0042(14) 0.0240(16) 0.0071(14)
    N4 0.074(2) 0.0440(17) 0.064(2) -0.0029(16) 0.0315(18) 0.0003(15)
    C1 0.0484(18) 0.0372(16) 0.0415(16) 0.0018(13) 0.0258(15) 0.0017(13)
    C2 0.0504(19) 0.0400(17) 0.053(2) -0.0009(14) 0.0270(16) -0.0060(15)
    C3 0.054(2) 0.0464(19) 0.067(2) 0.0077(16) 0.0339(19) -0.0029(17)
    C4 0.047(2) 0.056(2) 0.057(2) 0.0067(16) 0.0261(17) -0.0010(17)
    C5 0.0486(19) 0.0462(19) 0.0499(19) -0.0033(15) 0.0238(16) -0.0045(15)
    C6 0.0528(19) 0.0375(17) 0.0455(18) -0.0018(14) 0.0264(16) -0.0021(14)
    C7 0.053(2) 0.0433(18) 0.055(2) -0.0058(15) 0.0287(18) -0.0083(15)
    C8 0.047(2) 0.083(3) 0.093(4) 0.002(2) 0.011(2) -0.012(3)
    C9 0.067(3) 0.044(2) 0.083(3) -0.0001(18) 0.027(2) -0.022(2)
    C11 0.059(2) 0.055(2) 0.0385(17) 0.0032(17) 0.0247(17) 0.0058(15)
    C12 0.059(2) 0.060(2) 0.047(2) 0.0063(19) 0.0172(18) 0.0039(18)
    C13 0.063(3) 0.088(3) 0.052(2) 0.006(2) 0.010(2) -0.003(2)
    C14 0.067(3) 0.095(4) 0.056(2) 0.027(3) 0.015(2) 0.003(2)
    C15 0.073(3) 0.070(3) 0.052(2) 0.022(2) 0.025(2) 0.003(2)
    C16 0.057(2) 0.057(2) 0.0433(18) 0.0152(17) 0.0255(17) 0.0108(16)
    C17 0.065(2) 0.0437(19) 0.058(2) 0.0135(17) 0.034(2) 0.0094(16)
    C18 0.107(5) 0.191(9) 0.136(6) 0.091(6) -0.021(5) -0.040(6)
    C19A 0.081(3) 0.037(2) 0.106(4) 0.005(2) 0.035(3) -0.009(2)
    C20A 0.081(5) 0.053(4) 0.098(6) 0.006(4) 0.037(5) 0.002(4)
    C19B 0.081(3) 0.037(2) 0.106(4) 0.005(2) 0.035(3) -0.009(2)
    C20B 0.094(9) 0.061(7) 0.125(11) -0.019(6) 0.052(8) 0.001(7)
    C21 0.0442(18) 0.0442(17) 0.0430(17) 0.0023(14) 0.0195(15) 0.0028(14)
    C22 0.057(2) 0.0415(17) 0.0453(18) 0.0022(15) 0.0291(16) 0.0055(14)
    C23 0.057(2) 0.0398(17) 0.051(2) 0.0016(15) 0.0254(17) 0.0035(15)
    C24 0.055(2) 0.0486(19) 0.0417(18) 0.0067(16) 0.0215(16) 0.0014(15)
    C25 0.0498(19) 0.055(2) 0.0407(17) 0.0016(16) 0.0242(15) 0.0088(15)
    C26 0.0457(18) 0.0458(18) 0.0423(17) -0.0020(14) 0.0200(15) 0.0069(14)
    C27 0.056(2) 0.053(2) 0.0464(19) -0.0053(17) 0.0232(17) 0.0060(16)
    C28 0.079(3) 0.077(3) 0.045(2) 0.015(2) 0.035(2) 0.0054(19)
    C29 0.073(3) 0.051(2) 0.064(2) -0.0044(19) 0.028(2) 0.0111(19)
    C34 0.061(2) 0.057(2) 0.068(3) -0.0103(19) 0.026(2) -0.005(2)
    C33 0.086(3) 0.082(3) 0.064(3) -0.017(3) 0.037(3) -0.013(2)
    C32 0.093(3) 0.070(3) 0.076(3) 0.003(3) 0.048(3) -0.017(2)
    C31 0.073(3) 0.058(2) 0.072(3) 0.004(2) 0.039(2) -0.008(2)
    C36 0.063(2) 0.049(2) 0.064(2) -0.0063(17) 0.037(2) -0.0069(17)
    C35 0.059(2) 0.055(2) 0.065(2) -0.0040(18) 0.030(2) -0.0049(19)
    C37 0.064(2) 0.046(2) 0.068(2) -0.0074(18) 0.039(2) -0.0068(18)
    C38 0.111(5) 0.102(5) 0.078(4) -0.008(4) 0.004(3) 0.000(3)
    C39 0.072(3) 0.049(2) 0.067(2) -0.0086(19) 0.034(2) 0.0060(18)
    C40 0.095(4) 0.065(3) 0.091(4) -0.017(3) 0.033(3) 0.008(3)
    F1 0.133(3) 0.162(4) 0.120(3) 0.068(3) 0.049(3) 0.009(3)
    F2 0.187(4) 0.158(4) 0.158(4) -0.032(3) 0.092(4) -0.082(3)
    F3 0.160(4) 0.246(6) 0.175(4) -0.074(4) 0.117(4) -0.061(4)
    F4 0.178(4) 0.121(3) 0.187(4) 0.030(3) 0.072(4) -0.050(3)
    F5 0.340(10) 0.207(7) 0.176(5) 0.159(7) 0.034(6) 0.034(5)
    F6 0.155(5) 0.434(13) 0.298(9) -0.117(7) 0.060(5) 0.169(9)
_geom_special_details
;
 All esds (except the esd in the dihedral angle between two l.s. planes)
 are estimated using the full covariance matrix.  The cell esds are taken
 into account individually in the estimation of esds in distances, angles
 and torsion angles; correlations between esds in cell parameters are only
 used when they are defined by crystal symmetry.  An approximate (isotropic)
 treatment of cell esds is used for estimating esds involving l.s. planes.
;
loop_
    _geom_bond_atom_site_label_1
    _geom_bond_atom_site_label_2
    _geom_bond_site_symmetry_2
    _geom_bond_distance
    _geom_bond_publ_flag
    Mn1 O2 . 1.855(2) ?
    Mn1 O1 . 1.887(2) ?
    Mn1 N2 . 1.977(3) ?
    Mn1 N1 . 1.983(3) ?
    Mn1 O5 . 2.133(2) ?
    Mn1 O1 3_666 2.634(2) ?
    P1 F6 . 1.484(5) ?
    P1 F2 . 1.536(4) ?
    P1 F5 . 1.537(6) ?
    P1 F1 . 1.559(4) ?
    P1 F4 . 1.566(4) ?
    P1 F3 . 1.572(5) ?
    O1 C1 . 1.346(4) ?
    O2 C11 . 1.332(4) ?
    O3 C4 . 1.368(4) ?
    O3 C8 . 1.418(6) ?
    O4 C14 . 1.372(6) ?
    O4 C18 . 1.407(8) ?
    O5 C21 . 1.311(4) ?
    O6 C31 . 1.338(6) ?
    O7 C24 . 1.373(4) ?
    O7 C28 . 1.421(4) ?
    O8 C34 . 1.369(5) ?
    O8 C38 . 1.413(7) ?
    N1 C7 . 1.278(5) ?
    N1 C9 . 1.468(5) ?
    N2 C17 . 1.294(5) ?
    N2 C19A . 1.481(6) ?
    N3 C27 . 1.322(5) ?
    N3 C29 . 1.469(5) ?
    N4 C37 . 1.266(5) ?
    N4 C39 . 1.463(5) ?
    C1 C2 . 1.400(4) ?
    C1 C6 . 1.405(5) ?
    C2 C3 . 1.371(5) ?
    C2 H2 . 0.9300 ?
    C3 C4 . 1.403(5) ?
    C3 H3 . 0.9300 ?
    C4 C5 . 1.369(5) ?
    C5 C6 . 1.402(5) ?
    C5 H5 . 0.9300 ?
    C6 C7 . 1.438(5) ?
    C7 H7 . 0.9300 ?
    C8 H8A . 0.9600 ?
    C8 H8B . 0.9600 ?
    C8 H8C . 0.9600 ?
    C9 C19A . 1.523(7) ?
    C9 H9A . 0.9700 ?
    C9 H9B . 0.9700 ?
    C11 C12 . 1.402(6) ?
    C11 C16 . 1.404(5) ?
    C12 C13 . 1.360(6) ?
    C12 H12 . 0.9300 ?
    C13 C14 . 1.409(7) ?
    C13 H13 . 0.9300 ?
    C14 C15 . 1.355(7) ?
    C15 C16 . 1.416(6) ?
    C15 H15 . 0.9300 ?
    C16 C17 . 1.421(6) ?
    C17 H17 . 0.9300 ?
    C18 H18A . 0.9600 ?
    C18 H18B . 0.9600 ?
    C18 H18C . 0.9600 ?
    C19A C20A . 1.464(8) ?
    C19A H19A . 0.9800 ?
    C20A H20A . 0.9600 ?
    C20A H20B . 0.9600 ?
    C20A H20C . 0.9600 ?
    C20B H20D . 0.9600 ?
    C20B H20E . 0.9600 ?
    C20B H20F . 0.9600 ?
    C21 C22 . 1.416(5) ?
    C21 C26 . 1.430(5) ?
    C22 C23 . 1.360(5) ?
    C22 H22 . 0.9300 ?
    C23 C24 . 1.415(5) ?
    C23 H23 . 0.9300 ?
    C24 C25 . 1.353(5) ?
    C25 C26 . 1.429(5) ?
    C25 H25 . 0.9300 ?
    C26 C27 . 1.401(5) ?
    C27 H27 . 0.9300 ?
    C28 H28A . 0.9600 ?
    C28 H28B . 0.9600 ?
    C28 H28C . 0.9600 ?
    C29 C39 . 1.524(6) ?
    C29 H29A . 0.9700 ?
    C29 H29B . 0.9700 ?
    C34 C33 . 1.379(6) ?
    C34 C35 . 1.388(6) ?
    C33 C32 . 1.371(7) ?
    C33 H33 . 0.9300 ?
    C32 C31 . 1.400(6) ?
    C32 H32 . 0.9300 ?
    C31 C36 . 1.405(5) ?
    C36 C35 . 1.386(6) ?
    C36 C37 . 1.479(5) ?
    C35 H35 . 0.9300 ?
    C37 H37 . 0.9300 ?
    C38 H38A . 0.9600 ?
    C38 H38B . 0.9600 ?
    C38 H38C . 0.9600 ?
    C39 C40 . 1.514(6) ?
    C39 H39 . 0.9800 ?
    C40 H40A . 0.9600 ?
    C40 H40B . 0.9600 ?
    C40 H40C . 0.9600 ?
loop_
    _geom_angle_atom_site_label_1
    _geom_angle_atom_site_label_2
    _geom_angle_atom_site_label_3
    _geom_angle_site_symmetry_1
    _geom_angle_site_symmetry_3
    _geom_angle
    _geom_angle_publ_flag
    O2 Mn1 O1 . . 93.63(10) ?
    O2 Mn1 N2 . . 92.93(12) ?
    O1 Mn1 N2 . . 162.53(11) ?
    O2 Mn1 N1 . . 170.57(11) ?
    O1 Mn1 N1 . . 88.68(11) ?
    N2 Mn1 N1 . . 82.38(13) ?
    O2 Mn1 O5 . . 95.20(10) ?
    O1 Mn1 O5 . . 98.23(9) ?
    N2 Mn1 O5 . . 97.28(11) ?
    N1 Mn1 O5 . . 93.51(11) ?
    O1 Mn1 O1 . 3_666 81.87(9) ?
    O1 Mn1 O2 3_666 . 87.81(9) ?
    O1 Mn1 O5 3_666 . 176.98(9) ?
    O1 Mn1 N1 3_666 . 83.44(10) ?
    O1 Mn1 N2 3_666 . 82.24(11) ?
    F6 P1 F2 . . 90.5(5) ?
    F6 P1 F5 . . 88.6(5) ?
    F2 P1 F5 . . 88.5(4) ?
    F6 P1 F1 . . 88.6(4) ?
    F2 P1 F1 . . 95.4(3) ?
    F5 P1 F1 . . 175.2(4) ?
    F6 P1 F4 . . 101.9(5) ?
    F2 P1 F4 . . 167.3(3) ?
    F5 P1 F4 . . 89.2(3) ?
    F1 P1 F4 . . 87.6(3) ?
    F6 P1 F3 . . 176.6(5) ?
    F2 P1 F3 . . 86.2(3) ?
    F5 P1 F3 . . 92.2(5) ?
    F1 P1 F3 . . 90.8(3) ?
    F4 P1 F3 . . 81.4(3) ?
    C1 O1 Mn1 . . 121.79(19) ?
    C11 O2 Mn1 . . 129.4(2) ?
    C4 O3 C8 . . 117.3(3) ?
    C14 O4 C18 . . 115.1(5) ?
    C21 O5 Mn1 . . 127.5(2) ?
    C24 O7 C28 . . 117.2(3) ?
    C34 O8 C38 . . 118.0(4) ?
    C7 N1 C9 . . 121.5(3) ?
    C7 N1 Mn1 . . 125.3(2) ?
    C9 N1 Mn1 . . 113.0(2) ?
    C17 N2 C19A . . 121.4(3) ?
    C17 N2 Mn1 . . 124.6(3) ?
    C19A N2 Mn1 . . 113.8(3) ?
    C27 N3 C29 . . 122.7(3) ?
    C37 N4 C39 . . 119.4(4) ?
    O1 C1 C2 . . 118.2(3) ?
    O1 C1 C6 . . 123.1(3) ?
    C2 C1 C6 . . 118.7(3) ?
    C3 C2 C1 . . 120.8(3) ?
    C3 C2 H2 . . 119.6 ?
    C1 C2 H2 . . 119.6 ?
    C2 C3 C4 . . 120.3(3) ?
    C2 C3 H3 . . 119.9 ?
    C4 C3 H3 . . 119.9 ?
    O3 C4 C5 . . 125.7(4) ?
    O3 C4 C3 . . 114.4(3) ?
    C5 C4 C3 . . 119.9(3) ?
    C4 C5 C6 . . 120.4(3) ?
    C4 C5 H5 . . 119.8 ?
    C6 C5 H5 . . 119.8 ?
    C5 C6 C1 . . 119.9(3) ?
    C5 C6 C7 . . 118.8(3) ?
    C1 C6 C7 . . 121.1(3) ?
    N1 C7 C6 . . 124.0(3) ?
    N1 C7 H7 . . 118.0 ?
    C6 C7 H7 . . 118.0 ?
    O3 C8 H8A . . 109.5 ?
    O3 C8 H8B . . 109.5 ?
    H8A C8 H8B . . 109.5 ?
    O3 C8 H8C . . 109.5 ?
    H8A C8 H8C . . 109.5 ?
    H8B C8 H8C . . 109.5 ?
    N1 C9 C19A . . 106.9(3) ?
    N1 C9 H9A . . 110.3 ?
    C19A C9 H9A . . 110.3 ?
    N1 C9 H9B . . 110.3 ?
    C19A C9 H9B . . 110.3 ?
    H9A C9 H9B . . 108.6 ?
    O2 C11 C12 . . 117.8(3) ?
    O2 C11 C16 . . 123.4(3) ?
    C12 C11 C16 . . 118.8(4) ?
    C13 C12 C11 . . 120.8(4) ?
    C13 C12 H12 . . 119.6 ?
    C11 C12 H12 . . 119.6 ?
    C12 C13 C14 . . 120.7(4) ?
    C12 C13 H13 . . 119.6 ?
    C14 C13 H13 . . 119.6 ?
    C15 C14 O4 . . 126.3(5) ?
    C15 C14 C13 . . 119.4(4) ?
    O4 C14 C13 . . 114.3(5) ?
    C14 C15 C16 . . 121.1(4) ?
    C14 C15 H15 . . 119.5 ?
    C16 C15 H15 . . 119.5 ?
    C11 C16 C15 . . 119.1(4) ?
    C11 C16 C17 . . 123.2(3) ?
    C15 C16 C17 . . 117.7(4) ?
    N2 C17 C16 . . 126.1(3) ?
    N2 C17 H17 . . 117.0 ?
    C16 C17 H17 . . 117.0 ?
    O4 C18 H18A . . 109.5 ?
    O4 C18 H18B . . 109.5 ?
    H18A C18 H18B . . 109.5 ?
    O4 C18 H18C . . 109.5 ?
    H18A C18 H18C . . 109.5 ?
    H18B C18 H18C . . 109.5 ?
    C20A C19A N2 . . 124.3(5) ?
    C20A C19A C9 . . 109.1(5) ?
    N2 C19A C9 . . 107.5(3) ?
    C20A C19A H19A . . 104.8 ?
    N2 C19A H19A . . 104.8 ?
    C9 C19A H19A . . 104.8 ?
    H20D C20B H20E . . 109.5 ?
    H20D C20B H20F . . 109.5 ?
    H20E C20B H20F . . 109.5 ?
    O5 C21 C22 . . 122.7(3) ?
    O5 C21 C26 . . 121.1(3) ?
    C22 C21 C26 . . 116.1(3) ?
    C23 C22 C21 . . 121.4(3) ?
    C23 C22 H22 . . 119.3 ?
    C21 C22 H22 . . 119.3 ?
    C22 C23 C24 . . 121.9(3) ?
    C22 C23 H23 . . 119.0 ?
    C24 C23 H23 . . 119.0 ?
    C25 C24 O7 . . 126.5(3) ?
    C25 C24 C23 . . 119.3(3) ?
    O7 C24 C23 . . 114.2(3) ?
    C24 C25 C26 . . 119.9(3) ?
    C24 C25 H25 . . 120.1 ?
    C26 C25 H25 . . 120.1 ?
    C27 C26 C25 . . 117.8(3) ?
    C27 C26 C21 . . 120.8(3) ?
    C25 C26 C21 . . 121.3(3) ?
    N3 C27 C26 . . 124.4(3) ?
    N3 C27 H27 . . 117.8 ?
    C26 C27 H27 . . 117.8 ?
    O7 C28 H28A . . 109.5 ?
    O7 C28 H28B . . 109.5 ?
    H28A C28 H28B . . 109.5 ?
    O7 C28 H28C . . 109.5 ?
    H28A C28 H28C . . 109.5 ?
    H28B C28 H28C . . 109.5 ?
    N3 C29 C39 . . 110.8(3) ?
    N3 C29 H29A . . 109.5 ?
    C39 C29 H29A . . 109.5 ?
    N3 C29 H29B . . 109.5 ?
    C39 C29 H29B . . 109.5 ?
    H29A C29 H29B . . 108.1 ?
    O8 C34 C33 . . 125.3(4) ?
    O8 C34 C35 . . 115.9(4) ?
    C33 C34 C35 . . 118.7(4) ?
    C32 C33 C34 . . 120.5(4) ?
    C32 C33 H33 . . 119.8 ?
    C34 C33 H33 . . 119.8 ?
    C33 C32 C31 . . 121.5(4) ?
    C33 C32 H32 . . 119.2 ?
    C31 C32 H32 . . 119.2 ?
    O6 C31 C32 . . 120.2(4) ?
    O6 C31 C36 . . 121.5(4) ?
    C32 C31 C36 . . 118.4(4) ?
    C35 C36 C31 . . 118.9(4) ?
    C35 C36 C37 . . 120.3(3) ?
    C31 C36 C37 . . 120.7(4) ?
    C36 C35 C34 . . 122.0(4) ?
    C36 C35 H35 . . 119.0 ?
    C34 C35 H35 . . 119.0 ?
    N4 C37 C36 . . 122.5(4) ?
    N4 C37 H37 . . 118.7 ?
    C36 C37 H37 . . 118.7 ?
    O8 C38 H38A . . 109.5 ?
    O8 C38 H38B . . 109.5 ?
    H38A C38 H38B . . 109.5 ?
    O8 C38 H38C . . 109.5 ?
    H38A C38 H38C . . 109.5 ?
    H38B C38 H38C . . 109.5 ?
    N4 C39 C40 . . 110.9(4) ?
    N4 C39 C29 . . 109.8(3) ?
    C40 C39 C29 . . 108.7(4) ?
    N4 C39 H39 . . 109.1 ?
    C40 C39 H39 . . 109.1 ?
    C29 C39 H39 . . 109.1 ?
    C39 C40 H40A . . 109.5 ?
    C39 C40 H40B . . 109.5 ?
    H40A C40 H40B . . 109.5 ?
    C39 C40 H40C . . 109.5 ?
    H40A C40 H40C . . 109.5 ?
    H40B C40 H40C . . 109.5 ?
data_global
_journal_date_recd_electronic     2009-05-31
_journal_date_accepted     2009-07-20
_journal_name_full     'Acta Crystallographica, Section E'
_journal_year     2009
_journal_volume     65
_journal_issue      8
_journal_page_first     m1004
_journal_page_last     m1005
_journal_paper_category     QM
_journal_coeditor_code     DN2461
_publ_contact_author_name     'Mohammad Hossein Habibi'
_publ_contact_author_address
;
Catalysis Division
Department of Chemistry
University of Isfahan
Isfahan 81746-73441
Iran
;
_publ_contact_author_email     'mhhabibi@yahoo.com'
_publ_contact_author_fax     '+983116689732'
_publ_contact_author_phone     '+98-9131160246'
_publ_section_title
;\
Bis{\m-4,4'-dimethoxy-2,2'-[propane-1,2-diylbis(nitrilomethylidyne)]\
diphenolato}bis({4,4'-dimethoxy-2,2'-[propane-1,2-\
diylbis(nitrilomethylidyne)]diphenol}manganese(III))
bis(hexafluoridophosphate)
;
loop_
    _publ_author_name
    _publ_author_footnote
    _publ_author_address
    'Habibi, Mohammad Hossein' .
;
Catalysis Division
Department of Chemistry
University of Isfahan
Isfahan 81746-73441
Iran
;
    'Askari, Elham' .
;
Catalysis Division
Department of Chemistry
University of Isfahan
Isfahan 81746-73441
Iran
;
    'Mokhtari, Reza' .
;
Catalysis Division
Department of Chemistry
University of Isfahan
Isfahan 81746-73441
Iran
;
    'Montazerozohori, Morteza' .
;
Department of Chemistry
Yasouj University
Yasouj
75914-353
Iran
;
    'Suzuki, Takayoshi' .
;
Department of Chemistry, Faculty of Science, Okayama University
Tsushima-naka 3-1-1, Okayama 700-8530, Japan
;
