# Supplementary material for: Bis{μ-4,4′-dimeth­oxy-2,2′-[propane-1,2-diylbis(nitrilo­methyl­idyne)]diphenolato}bis­({4,4′-dimeth­oxy-2,2′-[propane-1,2-diylbis(nitrilo­methyl­idyne)]diphenol}manganese(III)) bis­(hexa­fluorido­phosphate)
Source: Acta Crystallogr Sect E Struct Rep Online. 2009 Jul 29;65(Pt 8):m1004–5. doi: 10.1107/S1600536809028591 (PMC2977226; doi:10.1107/S1600536809028591)
Supplement: Supplementary file 2 [file e-65-m1004-Isup2.hkl]

# 
# h,k,l, Fc-squared, Fo-squared, sigma(Fo-squared) and status flag 
# 
data_I
_shelx_title '  Mhhasg158off' 
_shelx_refln_list_code          4 
_shelx_F_calc_maximum      347.35 
_exptl_crystal_F_000      1824.00 
_reflns_d_resolution_high  0.7700 
 
loop_ 
 _symmetry_equiv_pos_as_xyz 
 'x, y, z' 
 '-x+1/2, y+1/2, -z+1/2' 
 '-x, -y, -z' 
 'x-1/2, -y-1/2, z-1/2' 
 
_cell_length_a    13.2754 
_cell_length_b    22.6582 
_cell_length_c    14.0774 
_cell_angle_alpha  90.000 
_cell_angle_beta  111.476 
_cell_angle_gamma  90.000 
 
_shelx_F_squared_multiplier     1.000 
 
loop_ 
 _refln_index_h 
 _refln_index_k 
 _refln_index_l 
 _refln_F_squared_calc 
 _refln_F_squared_meas 
 _refln_F_squared_sigma 
 _refln_observed_status 
   2   0   0     4316.72     5450.52     39.88 o 
   4   0   0     8299.30     8498.23     67.72 o 
   6   0   0     2236.60     2517.59     29.95 o 
   8   0   0     6819.21     7259.17     91.40 o 
  10   0   0        5.04       47.63     17.86 o 
  12   0   0      408.20      389.47     23.50 o 
  14   0   0      260.78      229.02     27.22 o 
  16   0   0       31.52       33.94     24.74 o 
   2   1   0     8315.68     8199.08     41.45 o 
   3   1   0     7754.39     7811.09     44.35 o 
   4   1   0       51.91      102.12      7.35 o 
   5   1   0       58.69       70.53      7.37 o 
   6   1   0     2671.51     2244.32     20.86 o 
   7   1   0      613.14      465.36     14.35 o 
   8   1   0      139.66      172.95     12.07 o 
   9   1   0     2095.25     2378.45     27.31 o 
  11   1   0      308.02      294.99     24.04 o 
  12   1   0       18.50        1.29     11.42 o 
  13   1   0      128.54      112.48     15.50 o 
  14   1   0        6.02        8.49     13.17 o 
  15   1   0      182.93      180.59     25.42 o 
  16   1   0       20.02        3.71     16.33 o 
   2   2   0    37086.73    33524.55    177.43 o 
   3   2   0     3783.33     3694.75     25.12 o 
   4   2   0     1711.53     1840.02     16.79 o 
   5   2   0      125.12      121.26      7.90 o 
   6   2   0      551.75      690.51     12.47 o 
   7   2   0      344.44      428.54     14.44 o 
   8   2   0     1273.75     1228.46     17.87 o 
   9   2   0     1575.74     1761.67     24.91 o 
  10   2   0     4540.54     4995.26     45.90 o 
  11   2   0      837.90      879.39     22.84 o 
  12   2   0      166.96      201.30     15.89 o 
  13   2   0        1.78        2.04     10.84 o 
  14   2   0       68.18      106.92     19.22 o 
  15   2   0       21.05       24.35     16.25 o 
  16   2   0       10.26       19.48     17.60 o 
   1   3   0     4056.91     3846.50     21.40 o 
   2   3   0      342.75      432.47      9.52 o 
   3   3   0     4948.77     4805.66     29.74 o 
   5   3   0      279.97      245.40     10.11 o 
   6   3   0      912.29     1379.65     16.54 o 
   7   3   0       34.52       51.25      9.09 o 
   8   3   0       27.04       54.31     11.41 o 
   9   3   0      248.87      253.34     14.90 o 
  10   3   0        5.13       43.44     11.99 o 
  11   3   0      451.51      570.99     20.13 o 
  12   3   0       47.82       63.67     13.49 o 
  13   3   0        5.83       15.86     14.19 o 
  14   3   0        5.62       -0.40     13.51 o 
  15   3   0       21.81       30.76     15.73 o 
   0   4   0    30769.62    33241.31    255.37 o 
   1   4   0    49774.25    53868.76    300.24 o 
   2   4   0    17579.57    16654.10     95.92 o 
   3   4   0    10248.12    10040.86     61.53 o 
   4   4   0      575.74      613.27     11.69 o 
   5   4   0      864.74      707.43     12.83 o 
   6   4   0      767.73     1135.33     16.31 o 
   7   4   0       25.78       55.32      8.43 o 
   8   4   0     2016.08     2167.47     25.07 o 
   9   4   0      202.25      235.93     14.60 o 
  10   4   0      610.76      637.63     18.73 o 
  11   4   0     1422.73     1342.13     26.31 o 
  12   4   0       29.53       45.04     14.01 o 
  13   4   0      168.48      187.12     16.18 o 
  14   4   0        3.15        5.39     19.08 o 
  15   4   0       27.17       37.93     19.98 o 
   1   5   0     5300.58     5097.45     33.75 o 
   2   5   0      102.15      134.43      8.51 o 
   3   5   0    12275.04    11414.88     65.32 o 
   4   5   0     2109.10     2599.67     20.45 o 
   5   5   0     1803.31     1933.65     19.37 o 
   6   5   0      495.64      429.24     12.25 o 
   7   5   0     1107.30      863.19     14.65 o 
   8   5   0      346.59      329.47     14.56 o 
   9   5   0      251.43      234.52     15.44 o 
  10   5   0      125.37      180.78     15.43 o 
  11   5   0      147.72       82.56     14.85 o 
  12   5   0       41.64       63.14     13.12 o 
  13   5   0        0.56       -2.04     11.26 o 
  14   5   0       27.20       53.42     17.93 o 
  15   5   0        8.69       29.26     18.03 o 
   0   6   0     6711.21     6617.15     59.39 o 
   1   6   0    17374.01    17571.41     99.88 o 
   2   6   0     5767.81     5482.12     36.21 o 
   3   6   0     2752.15     2096.28     17.43 o 
   4   6   0     1129.07     1525.20     16.08 o 
   5   6   0      487.60      365.08     13.03 o 
   6   6   0       41.97       33.80      8.34 o 
   7   6   0      939.88      950.34     15.47 o 
   8   6   0      124.54      165.90     10.92 o 
   9   6   0     2191.55     2339.76     29.64 o 
  10   6   0      132.27      110.18     14.32 o 
  11   6   0       27.94       34.65     12.59 o 
  12   6   0      143.89      131.75     16.50 o 
  13   6   0       99.81       98.41     17.65 o 
  14   6   0        1.24       19.32     13.49 o 
  15   6   0       85.18      108.48     25.53 o 
   1   7   0      888.52      592.71     12.37 o 
   2   7   0     1831.46     1731.60     16.40 o 
   3   7   0      549.70      667.61     12.88 o 
   4   7   0       26.93       59.62      7.39 o 
   5   7   0       16.59       57.56      7.71 o 
   6   7   0      113.93       81.16     10.30 o 
   7   7   0       12.92       18.36      8.06 o 
   8   7   0       28.12       32.86     10.37 o 
   9   7   0       97.20      145.54     13.38 o 
  10   7   0      115.07      181.90     14.50 o 
  11   7   0      426.11      477.16     17.89 o 
  12   7   0      108.18      112.43     15.57 o 
  13   7   0        0.38        0.54     10.97 o 
  14   7   0      108.14       72.55     17.78 o 
  15   7   0        1.47       23.65     17.17 o 
   1   8   0     1691.98     1673.87     17.63 o 
   2   8   0     8595.63     8051.31     50.51 o 
   3   8   0      452.48      620.51     11.98 o 
   4   8   0     5778.10     5781.15     41.90 o 
   5   8   0     4081.41     3559.89     30.10 o 
   6   8   0      941.35      968.47     15.58 o 
   7   8   0        1.07       21.12      9.39 o 
   8   8   0      297.10      253.26     14.00 o 
   9   8   0      187.32      274.36     18.37 o 
  10   8   0      291.38      311.53     17.95 o 
  11   8   0        5.21       -2.43     11.16 o 
  12   8   0      144.16      130.37     16.27 o 
  13   8   0      159.97      142.96     18.42 o 
  14   8   0       39.28       39.58     17.17 o 
  15   8   0       10.90       15.71     15.60 o 
   1   9   0     2027.44     2020.55     19.38 o 
   2   9   0      184.28      161.85     10.06 o 
   3   9   0      123.63       60.57      8.19 o 
   4   9   0      720.75      809.94     13.78 o 
   5   9   0     4384.14     4216.76     35.39 o 
   6   9   0      314.61      481.29     13.29 o 
   7   9   0       35.22       27.25      9.54 o 
   8   9   0       17.74       29.64      9.83 o 
   9   9   0      590.92      519.57     16.89 o 
  10   9   0      375.35      338.74     15.79 o 
  11   9   0      323.22      379.35     17.35 o 
  12   9   0       81.21      114.72     16.49 o 
  13   9   0      136.55      153.91     20.85 o 
  14   9   0       78.09       72.84     22.00 o 
  15   9   0       17.42       43.89     19.22 o 
   0  10   0       45.03       17.01     10.72 o 
   1  10   0       51.80       43.15      8.10 o 
   2  10   0    12132.36    12499.30     78.35 o 
   3  10   0     1003.43     1091.50     16.75 o 
   4  10   0    11252.48    10595.76     70.43 o 
   5  10   0     1365.77     1197.44     18.29 o 
   6  10   0      329.56      296.34     13.94 o 
   7  10   0     1303.62     1283.73     18.88 o 
   8  10   0      457.19      350.97     15.37 o 
   9  10   0      209.62      206.87     15.99 o 
  10  10   0     1383.97     1644.67     29.47 o 
  11  10   0       14.05       17.37     14.13 o 
  12  10   0      277.45      343.13     22.38 o 
  13  10   0       53.07       33.20     17.07 o 
  14  10   0       14.71       15.39     16.82 o 
  15  10   0        4.40       12.19     15.65 o 
   1  11   0     4857.16     4809.77     46.71 o 
   2  11   0     1766.21     1991.35     22.37 o 
   3  11   0     2999.90     2721.65     27.69 o 
   4  11   0      291.44      305.74     12.10 o 
   5  11   0      446.67      530.81     13.77 o 
   6  11   0       12.66        6.52      8.49 o 
   7  11   0     1671.57     1555.97     26.99 o 
   8  11   0     3272.20     3045.96     32.17 o 
   9  11   0      122.09      165.94     14.33 o 
  10  11   0      373.72      412.25     18.71 o 
  11  11   0      305.32      399.40     18.13 o 
  12  11   0       58.47       29.20     13.37 o 
  13  11   0       84.02       73.62     17.10 o 
  14  11   0        0.14       13.26     14.03 o 
   0  12   0     1418.55     1201.47     24.13 o 
   1  12   0     1106.98     1090.02     16.41 o 
   2  12   0     5518.93     5604.22     43.18 o 
   3  12   0      244.88      225.37     12.32 o 
   4  12   0      315.34      216.86     11.32 o 
   5  12   0       57.06       75.85     10.93 o 
   6  12   0      700.42      773.76     20.54 o 
   7  12   0      825.27      969.81     20.00 o 
   8  12   0       38.65       75.54     13.14 o 
   9  12   0       13.43        1.81      8.98 o 
  10  12   0      113.74       94.00     13.70 o 
  11  12   0        0.35        2.05     10.97 o 
  12  12   0      324.61      362.07     19.12 o 
  13  12   0        0.31       10.43     14.87 o 
  14  12   0      104.86      100.88     30.17 o 
   1  13   0     4823.24     4881.03     40.64 o 
   2  13   0      752.43      664.98     14.85 o 
   3  13   0     3157.70     2840.25     27.00 o 
   4  13   0      149.90      161.44     10.79 o 
   5  13   0     5000.00     4559.78     42.35 o 
   6  13   0        0.04        3.29      8.48 o 
   7  13   0      492.87      590.11     19.87 o 
   8  13   0      474.59      410.87     20.11 o 
   9  13   0      223.50      222.89     15.13 o 
  10  13   0        1.47       17.78     13.40 o 
  11  13   0      177.59      134.60     16.82 o 
  12  13   0        2.10        8.50     14.94 o 
  13  13   0       19.01       13.73     14.98 o 
  14  13   0       35.37       19.65     16.81 o 
   0  14   0       29.63       36.72     11.97 o 
   1  14   0        0.01       20.35      9.11 o 
   2  14   0     2432.87     2325.84     25.18 o 
   3  14   0        4.11       -8.37      8.37 o 
   4  14   0     1230.02     1167.60     23.45 o 
   5  14   0       98.45      140.48     11.13 o 
   6  14   0      948.59      811.74     19.58 o 
   7  14   0        6.45       14.43      9.49 o 
   8  14   0      284.62      254.28     18.69 o 
   9  14   0      118.51      172.85     14.73 o 
  10  14   0      370.09      427.67     20.86 o 
  11  14   0        7.82        5.16     11.90 o 
  12  14   0      221.50      232.85     25.06 o 
  13  14   0        0.52       -9.49     13.98 o 
  14  14   0       56.12       67.61     19.80 o 
   1  15   0     1785.20     1694.80     21.08 o 
   2  15   0       10.68       28.50     10.16 o 
   3  15   0     2447.93     2350.03     26.29 o 
   4  15   0      331.26      356.73     14.76 o 
   5  15   0      414.75      480.11     16.15 o 
   6  15   0     2937.18     2643.21     31.21 o 
   7  15   0      305.10      299.53     18.41 o 
   8  15   0       37.96       46.42     11.61 o 
   9  15   0      407.09      432.82     22.28 o 
  10  15   0      120.84      102.13     14.97 o 
  11  15   0      113.19      130.03     27.86 o 
  12  15   0       19.15        9.71     14.00 o 
  13  15   0       17.12        8.03     15.96 o 
   0  16   0     1320.40     1351.94     28.18 o 
   1  16   0      459.47      411.71     14.90 o 
   2  16   0       87.35      116.02     11.75 o 
   3  16   0     1065.26     1247.54     21.54 o 
   4  16   0      537.31      699.27     20.17 o 
   5  16   0      287.50      301.65     15.52 o 
   6  16   0      427.40      601.50     18.81 o 
   7  16   0       27.15       21.03     12.12 o 
   8  16   0      208.62      141.00     15.87 o 
   9  16   0        6.97       23.58     13.57 o 
  10  16   0        2.18       14.18     12.63 o 
  11  16   0       24.02       23.44     16.31 o 
  12  16   0       39.68       27.62     14.92 o 
  13  16   0       54.67       60.18     17.76 o 
   1  17   0      908.63      921.98     22.44 o 
   2  17   0      791.30      891.65     26.95 o 
   3  17   0      626.02      553.41     20.08 o 
   4  17   0        5.41       16.00     11.18 o 
   5  17   0       47.70       51.42     11.96 o 
   6  17   0       75.27       53.00     14.05 o 
   7  17   0        7.99       13.66     11.97 o 
   8  17   0      297.31      277.56     18.77 o 
   9  17   0       50.86       26.53     13.04 o 
  10  17   0       58.40       44.77     16.69 o 
  11  17   0        4.31       27.66     15.61 o 
  12  17   0       20.00       10.43     14.67 o 
  13  17   0       29.19       24.15     17.55 o 
   0  18   0      341.34      397.98     25.03 o 
   1  18   0       35.93       30.66     13.52 o 
   2  18   0      120.06       76.08     12.84 o 
   3  18   0     1441.22     1440.98     25.26 o 
   4  18   0       22.25       61.82     12.23 o 
   5  18   0      307.74      341.57     18.17 o 
   6  18   0        1.67       14.77     11.55 o 
   7  18   0       31.27       56.44     13.88 o 
   8  18   0       78.87       54.98     16.97 o 
   9  18   0      164.74      196.54     16.89 o 
  10  18   0        9.16       15.00     14.37 o 
  11  18   0      123.08       98.62     23.09 o 
  12  18   0        7.99       18.25     19.10 o 
   1  19   0      152.13      158.56     14.98 o 
   2  19   0      170.36      140.19     14.35 o 
   3  19   0        6.68       22.98     12.71 o 
   4  19   0       13.33       15.15     12.74 o 
   5  19   0       14.71       34.67     13.40 o 
   6  19   0        1.79       -6.95     12.98 o 
   7  19   0      586.81      539.72     21.43 o 
   8  19   0      125.88      118.02     15.39 o 
   9  19   0      148.53      178.77     28.45 o 
  10  19   0      253.13      290.77     21.40 o 
  11  19   0        0.45      -12.60     15.94 o 
  12  19   0       40.72       34.61     19.15 o 
   0  20   0      358.78      253.37     23.51 o 
   1  20   0       62.33       84.44     14.38 o 
   2  20   0      562.11      704.13     22.13 o 
   3  20   0      421.85      513.59     26.58 o 
   4  20   0      634.49      616.32     20.12 o 
   5  20   0        9.36        0.23     11.66 o 
   6  20   0      517.14      506.39     20.60 o 
   7  20   0       10.23       40.66     17.24 o 
   8  20   0      546.11      637.18     22.61 o 
   9  20   0       21.07       10.99     12.99 o 
  10  20   0        0.24        4.69     12.72 o 
  11  20   0      112.68       88.25     22.40 o 
   1  21   0      142.41       83.14     14.60 o 
   2  21   0       52.96       25.22     15.10 o 
   3  21   0     1422.41     1624.45     29.01 o 
   4  21   0       41.87       24.02     12.97 o 
   5  21   0       38.23       19.53     16.71 o 
   6  21   0       99.76       79.16     16.36 o 
   7  21   0      215.89      248.08     23.99 o 
   8  21   0       72.69       53.05     16.85 o 
   9  21   0      172.90      192.23     17.95 o 
  10  21   0      352.10      388.47     46.66 o 
  11  21   0       11.15       -7.41     13.96 o 
   0  22   0      730.48      722.32     32.78 o 
   1  22   0      264.45      188.24     18.25 o 
   2  22   0       44.55       21.91     14.25 o 
   3  22   0       27.00       13.14     13.68 o 
   4  22   0      115.84      111.90     19.18 o 
   5  22   0      421.93      439.64     21.51 o 
   6  22   0      142.48      127.01     18.91 o 
   7  22   0        1.05        4.21     16.77 o 
   8  22   0      584.45      599.37     23.72 o 
   9  22   0       86.30       87.22     19.29 o 
  10  22   0        7.09       15.93     17.03 o 
   1  23   0     2095.12     2166.31     37.17 o 
   2  23   0      155.09      146.71     19.44 o 
   3  23   0       99.82      126.41     19.98 o 
   4  23   0      261.78      275.11     18.13 o 
   5  23   0      463.48      595.58     29.19 o 
   6  23   0       18.01        8.13     14.58 o 
   7  23   0      490.72      581.19     31.67 o 
   8  23   0        7.86       25.81     18.40 o 
   9  23   0       61.78       72.10     17.80 o 
  10  23   0      167.78      101.10     28.43 o 
   0  24   0      557.04      600.03     34.15 o 
   1  24   0       13.06       18.30     17.45 o 
   2  24   0      579.95      580.81     23.82 o 
   3  24   0       17.71       29.08     15.42 o 
   4  24   0      135.35      165.67     19.94 o 
   5  24   0       44.48       37.71     18.24 o 
   6  24   0      481.58      564.33     25.29 o 
   7  24   0       16.52       12.30     19.06 o 
   8  24   0      196.30      203.32     25.42 o 
   9  24   0       57.09       42.20     18.73 o 
   1  25   0      158.94      180.35     18.88 o 
   2  25   0      262.95      234.58     29.92 o 
   3  25   0      323.45      428.62     22.97 o 
   4  25   0       45.17       46.33     20.04 o 
   5  25   0      332.04      388.17     24.70 o 
   6  25   0       14.19       14.20     17.85 o 
   7  25   0       74.15       50.03     19.73 o 
   8  25   0       21.68       33.15     21.71 o 
   0  26   0      307.18      366.72     33.78 o 
   1  26   0        5.21        4.71     14.92 o 
   2  26   0      217.63      250.59     25.67 o 
   3  26   0       11.15       21.89     17.86 o 
   4  26   0      250.44      243.61     34.09 o 
   5  26   0        5.56       17.75     18.23 o 
   6  26   0       57.82       56.53     18.67 o 
   7  26   0       20.10       11.47     22.46 o 
   1  27   0       86.74       67.12     20.25 o 
   2  27   0      182.60      145.19     27.33 o 
   3  27   0       20.25       30.04     19.67 o 
   4  27   0       38.36       28.78     19.04 o 
   5  27   0       23.50       17.93     17.12 o 
   6  27   0        6.49       26.57     17.49 o 
   0  28   0        1.62       20.30     30.02 o 
   1  28   0        6.14        5.91     17.22 o 
   2  28   0       62.83       44.19     19.44 o 
   3  28   0       25.56       51.08     20.38 o 
   4  28   0        3.45       -0.18     16.80 o 
   1  29   0       32.26        9.71     15.84 o 
   2  29   0       34.59       11.72     18.98 o 
 -15   0   1        0.61       11.29     27.98 o 
 -13   0   1        1.46       23.93     18.30 o 
 -11   0   1      604.03      685.06     30.82 o 
  -9   0   1      895.97     1104.28     26.65 o 
  -7   0   1     1130.11     1170.55     23.69 o 
  -5   0   1      655.87     1053.55     18.41 o 
  -3   0   1    30509.80    32699.01    249.94 o 
   3   0   1    91565.37    94645.48    814.11 o 
   5   0   1    15585.27    13850.09    114.90 o 
   7   0   1     4183.44     4051.94     48.98 o 
   9   0   1     1103.51      965.50     31.01 o 
  11   0   1     1549.66     1630.44     37.83 o 
  13   0   1      369.61      504.04     29.48 o 
  15   0   1       65.76       65.32     23.28 o 
 -16   1   1       20.88       46.81     22.88 o 
 -15   1   1        9.31       29.26     16.15 o 
 -14   1   1       13.60       20.68     15.75 o 
 -13   1   1        1.21        1.16      9.96 o 
 -12   1   1      674.71      649.66     19.12 o 
 -11   1   1      393.73      477.81     18.55 o 
 -10   1   1      693.14      774.10     17.08 o 
  -9   1   1       26.21       50.04     10.86 o 
  -8   1   1      523.16      565.93     12.28 o 
  -7   1   1       86.86      119.17      9.38 o 
  -6   1   1     3644.57     3436.69     27.53 o 
  -4   1   1     6493.38     6184.07     36.66 o 
  -3   1   1     5260.90     4670.95     33.53 o 
  -2   1   1      245.35      159.64      3.76 o 
   2   1   1    18478.79    18034.35     94.88 o 
   3   1   1     1060.77     1239.14     76.45 o 
   4   1   1    20693.59    19483.46    109.92 o 
   5   1   1       88.78       56.06      7.47 o 
   6   1   1      998.76     1168.01     18.50 o 
   7   1   1      202.27      181.33     11.25 o 
   8   1   1        2.79       54.65     10.21 o 
   9   1   1        9.23       50.38     13.27 o 
  10   1   1      748.97      738.15     18.81 o 
  11   1   1        1.79        6.02     15.39 o 
  12   1   1      526.80      642.46     21.37 o 
  13   1   1       60.14       78.84     16.70 o 
  14   1   1       69.28       54.09     14.28 o 
  15   1   1        0.77       46.64     18.98 o 
 -16   2   1       13.18       23.94     16.14 o 
 -15   2   1       11.37       27.17     15.12 o 
 -14   2   1       47.48       58.28     14.40 o 
 -13   2   1        0.09       22.58     12.30 o 
 -12   2   1      479.79      537.36     23.33 o 
 -11   2   1      331.17      320.03     15.73 o 
 -10   2   1      331.04      419.53     15.76 o 
  -9   2   1      123.79      110.04     11.11 o 
  -8   2   1     1055.73      988.14     15.54 o 
  -7   2   1     1381.34     1707.03     19.53 o 
  -6   2   1     1060.39      904.62     14.48 o 
  -5   2   1     4525.96     3451.37     24.61 o 
  -3   2   1    46056.51    47193.98    264.51 o 
  -2   2   1      783.55     1068.30      9.58 o 
   1   2   1    17684.92    18919.88    120.03 o 
   2   2   1       30.62       22.52      6.20 o 
   3   2   1    24667.82    24402.05    133.05 o 
   4   2   1     3427.64     3166.14     23.27 o 
   5   2   1     3458.19     3966.43     29.30 o 
   6   2   1     2584.72     2838.40     27.40 o 
   7   2   1     2179.74     2120.87     23.27 o 
   8   2   1     1516.81     1508.61     29.36 o 
   9   2   1       85.37      140.38     11.72 o 
  10   2   1       37.76       93.22     14.73 o 
  11   2   1      165.29      231.43     21.42 o 
  12   2   1        0.18        8.15     11.34 o 
  13   2   1      242.62      256.91     18.18 o 
  14   2   1        0.30       11.14     15.28 o 
  15   2   1      129.53      101.45     30.20 o 
 -16   3   1        0.60        8.43     15.63 o 
 -15   3   1       54.43       87.38     21.13 o 
 -14   3   1        1.59       -6.97     11.83 o 
 -13   3   1       58.56       80.55     16.43 o 
 -12   3   1      586.28      585.70     19.54 o 
 -11   3   1       94.50      129.24     14.54 o 
 -10   3   1      586.62      615.80     17.02 o 
  -9   3   1     1047.77     1015.89     18.61 o 
  -8   3   1      628.97      622.37     13.65 o 
  -7   3   1       31.18       12.84      7.31 o 
  -6   3   1      474.83      603.84     12.08 o 
  -5   3   1     1173.65     1795.08     16.85 o 
  -4   3   1       59.02      108.79      6.13 o 
  -3   3   1     1321.33     1613.25     15.92 o 
  -2   3   1    12242.49    13365.18     70.02 o 
  -1   3   1     7805.61     8154.39     40.40 o 
   0   3   1     4792.86     4655.43     26.27 o 
   1   3   1     2820.31     2829.26     20.55 o 
   2   3   1     4853.75     4583.66     30.85 o 
   3   3   1     9293.13     8332.05     47.73 o 
   4   3   1     3051.32     3357.05     24.30 o 
   5   3   1      511.10      465.79     12.03 o 
   6   3   1     1273.89     1122.71     17.27 o 
   7   3   1      811.60      809.34     22.00 o 
   8   3   1      586.78      560.97     18.60 o 
   9   3   1        2.14       10.55      9.76 o 
  10   3   1      102.00      120.23     12.94 o 
  11   3   1      534.45      634.91     23.70 o 
  12   3   1       52.54       43.49     14.17 o 
  13   3   1        1.77        2.06     12.91 o 
  14   3   1       51.84       68.70     18.62 o 
  15   3   1        3.04       11.90     17.22 o 
 -16   4   1        2.99       26.47     16.54 o 
 -15   4   1       13.50       21.84     14.33 o 
 -14   4   1       44.80       45.07     17.13 o 
 -13   4   1      234.00      248.96     16.03 o 
 -12   4   1      274.98      255.47     16.80 o 
 -11   4   1      672.16      711.22     19.78 o 
 -10   4   1     1237.83     1306.24     24.41 o 
  -9   4   1      318.48      354.17     13.80 o 
  -8   4   1     2923.00     2594.26     26.86 o 
  -7   4   1      251.57      216.03      9.09 o 
  -6   4   1       21.88       19.30      6.46 o 
  -5   4   1      249.66      124.29      7.64 o 
  -4   4   1      248.31      256.42      7.78 o 
  -3   4   1    10857.65     9614.02     54.55 o 
  -2   4   1    44597.68    46622.82    261.22 o 
  -1   4   1      148.46       84.93      5.99 o 
   0   4   1    49045.26    46547.74    255.51 o 
   1   4   1     2230.62     3124.03     22.82 o 
   2   4   1     5289.26     4263.80     27.22 o 
   4   4   1     1818.20     1657.93     16.53 o 
   5   4   1     3927.02     2998.65     25.90 o 
   6   4   1     1030.48      854.00     15.46 o 
   7   4   1      409.39      393.32     14.75 o 
   8   4   1       21.47       32.03     12.11 o 
   9   4   1       19.48       22.96     12.74 o 
  10   4   1       92.27      124.44     13.98 o 
  11   4   1        2.59        0.01      9.18 o 
  12   4   1       85.94      105.71     17.43 o 
  13   4   1       98.59      108.51     17.96 o 
  14   4   1        1.04       30.03     15.99 o 
  15   4   1       21.09       30.11     16.89 o 
 -16   5   1        8.04       16.29     16.04 o 
 -15   5   1       72.38       68.57     18.63 o 
 -14   5   1        2.57       11.62     12.15 o 
 -13   5   1      157.51      177.45     16.39 o 
 -12   5   1       12.57       21.24     12.29 o 
 -11   5   1      787.59      750.08     20.88 o 
 -10   5   1      161.12      237.58     15.30 o 
  -9   5   1     1799.86     1690.94     25.24 o 
  -8   5   1       73.70       80.15      9.37 o 
  -7   5   1      493.00      540.46     12.21 o 
  -6   5   1      646.95      430.32     10.99 o 
  -5   5   1      681.03      441.59      9.37 o 
  -4   5   1     5206.97     6013.18     39.47 o 
  -3   5   1      733.09     1013.46     11.24 o 
  -2   5   1     4274.09     4689.02     30.17 o 
   0   5   1     4623.59     4210.48     28.02 o 
   1   5   1     7983.31     7677.44     45.40 o 
   2   5   1     5214.92     5078.38     31.34 o 
   3   5   1     2089.14     1626.23     15.69 o 
   4   5   1      414.33      258.31      9.62 o 
   5   5   1     2299.49     2499.68     22.53 o 
   6   5   1     1160.14     1218.07     15.78 o 
   7   5   1       57.43       53.24      9.24 o 
   8   5   1        0.09       12.41     10.70 o 
   9   5   1        5.14       18.25     14.16 o 
  10   5   1       73.86       70.00     14.53 o 
  11   5   1        1.11        8.50     10.88 o 
  12   5   1       50.28       52.74     13.95 o 
  13   5   1       17.67       17.42     13.54 o 
  14   5   1        0.89       56.49     19.29 o 
  15   5   1        1.48       47.15     18.14 o 
 -16   6   1        4.77       12.03     15.82 o 
 -15   6   1        0.53       -8.73     13.82 o 
 -14   6   1       35.58       18.09     13.22 o 
 -13   6   1        0.79      -11.84     12.17 o 
 -12   6   1      395.81      509.08     19.73 o 
 -11   6   1     1324.68     1303.17     24.86 o 
 -10   6   1     2088.46     2074.55     37.31 o 
  -9   6   1       51.24       67.31     12.05 o 
  -8   6   1      461.64      620.61     22.07 o 
  -7   6   1       32.43       84.39      9.42 o 
  -6   6   1      988.47      942.54     14.25 o 
  -5   6   1     4279.81     3447.96     29.78 o 
  -4   6   1     6078.91     5135.09     34.10 o 
  -3   6   1      233.25      236.06      8.05 o 
  -2   6   1       18.92       54.20      6.18 o 
  -1   6   1     1782.71     2183.79     18.93 o 
   0   6   1     2186.03     2401.07     19.08 o 
   1   6   1       27.71       14.22      5.71 o 
   2   6   1    31793.72    29965.73    459.21 o 
   3   6   1      394.05      368.32      7.92 o 
   4   6   1      889.92      839.06     13.57 o 
   5   6   1     4195.94     3460.64     28.51 o 
   6   6   1      846.25      518.62     11.76 o 
   7   6   1       45.98       36.46      8.62 o 
   8   6   1      322.41      330.21     17.61 o 
   9   6   1      143.30      167.44     12.78 o 
  10   6   1      322.37      387.25     15.93 o 
  11   6   1       11.80       28.62     13.58 o 
  12   6   1        5.66        9.08     12.31 o 
  13   6   1        2.82       12.08     14.53 o 
  14   6   1       27.17       18.22     14.31 o 
  15   6   1        0.64        2.01     13.52 o 
 -15   7   1       82.83       74.38     17.01 o 
 -14   7   1        4.99       10.99     13.61 o 
 -13   7   1       67.13       71.34     14.66 o 
 -12   7   1       77.52       64.31     15.45 o 
 -11   7   1      181.86      241.28     16.07 o 
 -10   7   1     1882.57     1809.50     43.91 o 
  -9   7   1     4173.52     4542.46     41.74 o 
  -8   7   1     1395.63     1235.25     20.06 o 
  -7   7   1     2426.33     2287.58     23.81 o 
  -6   7   1     1074.57     1500.65     18.74 o 
  -5   7   1     4863.53     4759.84     35.99 o 
  -4   7   1     1358.41     1935.30     19.08 o 
  -3   7   1     1053.96     1189.72     14.67 o 
  -2   7   1     4619.60     4206.30     27.98 o 
  -1   7   1       29.89       14.73      5.88 o 
   0   7   1       37.02       75.54      6.91 o 
   1   7   1     2259.24     1836.32     17.07 o 
   2   7   1      778.30      746.51     11.31 o 
   3   7   1       88.42      142.95      8.48 o 
   4   7   1     3396.86     2856.17     24.75 o 
   5   7   1        5.50       26.02      7.66 o 
   6   7   1      503.29      492.85     17.44 o 
   7   7   1      178.30      193.68     11.83 o 
   8   7   1      355.51      330.17     14.90 o 
   9   7   1       85.74      104.56     13.18 o 
  10   7   1      163.96      187.42     14.75 o 
  11   7   1       47.09       54.62     14.06 o 
  12   7   1        0.27        2.63     12.28 o 
  13   7   1        0.02       -0.16     13.19 o 
  14   7   1        9.86       11.35     14.62 o 
  15   7   1        3.56       -7.14     15.99 o 
 -15   8   1        0.91       14.89     16.78 o 
 -14   8   1      112.63       84.67     20.84 o 
 -13   8   1        1.44        7.64     12.13 o 
 -12   8   1        1.43        5.33     11.10 o 
 -11   8   1      143.02      133.36     15.33 o 
 -10   8   1     1697.45     2049.76     29.64 o 
  -9   8   1      162.25      212.35     22.39 o 
  -8   8   1     1096.82     1134.34     19.24 o 
  -7   8   1      141.52      218.88     12.81 o 
  -6   8   1     1616.62     1497.22     21.42 o 
  -5   8   1     7670.82     7546.41     52.21 o 
  -4   8   1      365.20      341.26     10.72 o 
  -3   8   1       12.01       46.82      8.24 o 
  -2   8   1      148.21      183.37      8.77 o 
  -1   8   1     1564.66     1410.09     15.41 o 
   0   8   1      952.13      660.27     13.01 o 
   1   8   1     2063.11     2039.81     18.14 o 
   2   8   1     6652.11     6665.83     42.85 o 
   3   8   1     2553.25     2083.46     19.73 o 
   4   8   1      338.69      414.36     12.23 o 
   5   8   1      134.04      141.21      8.26 o 
   6   8   1       21.53       10.50      7.13 o 
   7   8   1      859.07      983.44     19.96 o 
   8   8   1       39.82       50.52     10.25 o 
   9   8   1      405.28      462.14     16.69 o 
  10   8   1      104.98       84.06     12.15 o 
  11   8   1       81.58      106.02     14.73 o 
  12   8   1       37.50       25.96     14.54 o 
  13   8   1       42.72       28.75     14.17 o 
  14   8   1       12.69       18.20     16.13 o 
  15   8   1       17.52       29.58     16.54 o 
 -15   9   1       24.00       10.35     14.51 o 
 -14   9   1       51.51       46.27     15.27 o 
 -13   9   1      103.51       81.98     15.96 o 
 -12   9   1       12.83       -1.08      9.70 o 
 -11   9   1       16.20        6.27     10.14 o 
 -10   9   1      530.68      555.99     19.10 o 
  -9   9   1     1476.27     1502.05     22.97 o 
  -8   9   1     1600.37     1808.64     29.24 o 
  -7   9   1     1829.75     1781.50     36.55 o 
  -6   9   1      406.79      351.33     11.84 o 
  -5   9   1     5270.10     5438.94     41.14 o 
  -4   9   1     1362.84     1242.51     17.06 o 
  -3   9   1     1711.58     2372.50     21.30 o 
  -2   9   1      866.29      821.13     13.54 o 
  -1   9   1      885.00      778.05     12.08 o 
   0   9   1     3958.40     4146.44     30.29 o 
   1   9   1     9353.38     9655.40     60.71 o 
   2   9   1    11060.49    10326.63     65.16 o 
   3   9   1     3224.60     3119.20     27.66 o 
   4   9   1     9339.99    10257.39     68.43 o 
   5   9   1      357.44      201.10     10.87 o 
   6   9   1     1236.59     1376.68     19.72 o 
   7   9   1      174.00      135.43     12.52 o 
   8   9   1      593.65      494.61     15.46 o 
   9   9   1        6.44        7.54     10.95 o 
  10   9   1       74.11       80.01     13.96 o 
  11   9   1       12.03       12.35     11.99 o 
  12   9   1       96.22       89.79     15.43 o 
  13   9   1       32.92       20.20     14.39 o 
  14   9   1      135.65       94.47     26.50 o 
 -15  10   1       55.09       19.67     16.36 o 
 -14  10   1        4.05       12.25     13.67 o 
 -13  10   1      138.09      131.31     16.81 o 
 -12  10   1       17.84       25.25     12.67 o 
 -11  10   1       33.41       60.03     12.40 o 
 -10  10   1      447.04      368.84     16.24 o 
  -9  10   1        5.92       -2.25     10.85 o 
  -8  10   1      213.86      211.78     12.32 o 
  -7  10   1     4585.58     4250.84     37.13 o 
  -6  10   1       21.39       25.75      9.80 o 
  -5  10   1      802.28      821.50     14.36 o 
  -4  10   1       10.97       10.72      7.10 o 
  -3  10   1      784.60      799.99     19.07 o 
  -2  10   1     6382.01     6534.54     45.94 o 
  -1  10   1     2272.51     2027.32     24.10 o 
   0  10   1     2365.02     2931.67     24.62 o 
   1  10   1     6795.17     6517.70     57.42 o 
   2  10   1     3629.66     3540.13     30.84 o 
   3  10   1      435.12      580.45     16.15 o 
   5  10   1      822.07      945.14     20.78 o 
   6  10   1      560.95      534.81     13.68 o 
   7  10   1     1003.23      896.19     18.48 o 
   8  10   1       50.69       39.31     10.15 o 
   9  10   1      216.72      282.84     15.55 o 
  10  10   1       43.94       48.16     12.59 o 
  11  10   1      147.62      104.24     14.41 o 
  12  10   1        2.06       11.89     13.87 o 
  13  10   1      231.98      249.64     37.55 o 
  14  10   1        5.71        3.19     12.98 o 
 -15  11   1        0.28       -2.09     16.79 o 
 -14  11   1       15.69       32.26     16.31 o 
 -13  11   1        2.79        2.33     13.54 o 
 -12  11   1       33.41       -3.58     12.64 o 
 -11  11   1       35.74       41.00     14.60 o 
 -10  11   1      383.75      374.74     16.52 o 
  -9  11   1      755.93      807.12     21.93 o 
  -8  11   1       44.90       62.95     10.82 o 
  -7  11   1      997.69      962.54     19.98 o 
  -6  11   1     1413.55     1569.13     22.11 o 
  -5  11   1       25.58       59.16     11.19 o 
  -4  11   1       65.09       29.16      8.68 o 
  -3  11   1      505.99      726.00     15.01 o 
  -2  11   1     1813.05     1588.94     19.66 o 
  -1  11   1      414.44      454.88     27.46 o 
   0  11   1     3527.85     3108.48     30.58 o 
   1  11   1     7207.93     7146.53     48.97 o 
   2  11   1     6628.42     7243.43     51.87 o 
   3  11   1     1445.65     1477.82     19.38 o 
   4  11   1     2936.48     2965.72     27.48 o 
   5  11   1       51.17       94.20      9.56 o 
   6  11   1     1890.92     1684.64     21.89 o 
   7  11   1       59.51       34.65      9.74 o 
   8  11   1       72.39       54.98     12.37 o 
   9  11   1        2.04        7.23     11.72 o 
  10  11   1      748.19      862.23     24.76 o 
  11  11   1        0.16        0.22     10.75 o 
  12  11   1      631.77      701.50     25.90 o 
  13  11   1       13.57       32.78     15.58 o 
  14  11   1       87.92       42.00     16.21 o 
 -14  12   1        0.48      -11.80     14.33 o 
 -13  12   1       71.46       29.54     13.46 o 
 -12  12   1        8.33        5.08     11.02 o 
 -11  12   1       92.94       98.26     14.13 o 
 -10  12   1       73.13      112.22     13.52 o 
  -9  12   1      522.74      584.68     18.03 o 
  -8  12   1      593.91      680.23     18.89 o 
  -7  12   1      183.88      246.73     15.76 o 
  -6  12   1      844.72      896.81     19.02 o 
  -5  12   1      247.63      266.52     12.14 o 
  -4  12   1     3269.60     3372.12     29.46 o 
  -3  12   1      572.88      442.45     11.59 o 
  -2  12   1     1392.87     1837.62     20.94 o 
   0  12   1      369.02      397.41     11.93 o 
   1  12   1    11986.39    12241.19     82.06 o 
   2  12   1       68.68       93.15     10.01 o 
   3  12   1     3784.78     3221.70     28.98 o 
   4  12   1      340.87      181.54     11.59 o 
   5  12   1     3955.01     3521.06     33.27 o 
   6  12   1      490.62      487.05     20.29 o 
   7  12   1       61.03       79.55     13.18 o 
   8  12   1      355.99      429.32     22.75 o 
   9  12   1       10.32       21.82     10.34 o 
  10  12   1        2.92        1.26      9.95 o 
  11  12   1      508.25      690.35     23.03 o 
  12  12   1        8.52       36.02     15.72 o 
  13  12   1      105.63       53.09     16.94 o 
  14  12   1        4.20       22.52     19.34 o 
 -14  13   1        6.81       11.86     16.32 o 
 -13  13   1       22.31       20.07     16.92 o 
 -12  13   1      135.87       97.76     16.93 o 
 -11  13   1      127.69      114.99     16.75 o 
 -10  13   1        4.10       11.53     13.19 o 
  -9  13   1      243.82      258.39     16.10 o 
  -8  13   1       66.30       86.44     13.89 o 
  -7  13   1      185.32      214.32     14.09 o 
  -6  13   1      803.52      767.12     17.60 o 
  -5  13   1      229.23      174.09     11.57 o 
  -4  13   1      271.14      355.20     13.15 o 
  -3  13   1       10.52       23.76      8.52 o 
  -2  13   1     2428.75     2225.56     23.90 o 
  -1  13   1       94.84       74.89     10.38 o 
   0  13   1     1639.98     1364.77     18.38 o 
   1  13   1        0.29       10.35      7.62 o 
   2  13   1     1331.86     1172.57     18.18 o 
   3  13   1      534.41      541.14     15.00 o 
   4  13   1      675.57      584.54     14.15 o 
   5  13   1      929.80      915.09     18.03 o 
   6  13   1      397.65      499.98     15.43 o 
   7  13   1       14.54       23.47     10.59 o 
   8  13   1       24.85       19.81     11.21 o 
   9  13   1        6.31       21.32     11.99 o 
  10  13   1      415.85      541.52     21.02 o 
  11  13   1       13.92       28.10     15.44 o 
  12  13   1      357.78      439.35     21.27 o 
  13  13   1       10.85       18.29     16.36 o 
  14  13   1       78.11       84.80     19.66 o 
 -14  14   1      104.15       51.94     21.07 o 
 -13  14   1       47.13       29.51     15.54 o 
 -12  14   1       48.08       37.33     16.55 o 
 -11  14   1       39.98       24.65     12.36 o 
 -10  14   1       61.46       90.54     13.23 o 
  -9  14   1       39.89       32.62     12.66 o 
  -8  14   1      520.79      536.80     18.71 o 
  -7  14   1     1444.73     1395.16     24.05 o 
  -6  14   1     2675.74     2638.01     30.36 o 
  -5  14   1     1749.91     1897.31     25.19 o 
  -4  14   1      293.23      240.93     12.21 o 
  -3  14   1        9.73        4.85      8.92 o 
  -2  14   1     1246.10      841.98     16.84 o 
  -1  14   1     1468.12     1428.82     20.39 o 
   0  14   1      111.84      157.96     12.08 o 
   1  14   1     1898.18     1801.42     21.27 o 
   2  14   1      563.32      456.44     12.58 o 
   3  14   1     3230.72     3132.97     30.99 o 
   4  14   1      276.60      222.79     12.85 o 
   5  14   1      368.71      425.84     15.39 o 
   6  14   1       17.96       46.84     13.98 o 
   7  14   1      460.28      619.18     23.78 o 
   8  14   1       13.71       16.65     10.90 o 
   9  14   1      199.50      217.40     15.80 o 
  10  14   1        5.32       13.68     13.08 o 
  11  14   1      271.47      302.28     20.50 o 
  12  14   1        0.42       11.94     14.04 o 
  13  14   1       88.08       81.91     21.52 o 
 -14  15   1        1.07       10.29     14.38 o 
 -13  15   1       64.67       62.99     15.74 o 
 -12  15   1       38.10       70.07     15.88 o 
 -11  15   1      282.44      320.83     22.40 o 
 -10  15   1      108.28      104.15     14.88 o 
  -9  15   1      230.11      252.90     18.95 o 
  -8  15   1      764.51      798.77     20.63 o 
  -7  15   1      550.42      618.19     18.18 o 
  -6  15   1      389.63      441.32     17.19 o 
  -5  15   1       12.83        2.24      9.45 o 
  -4  15   1      736.70      544.48     17.77 o 
  -3  15   1      772.33      545.44     15.31 o 
  -2  15   1      364.25      483.32     14.49 o 
  -1  15   1      744.14      782.91     15.40 o 
   0  15   1      919.67      931.67     18.26 o 
   1  15   1     1140.33     1173.01     20.63 o 
   2  15   1     1703.95     1742.39     26.62 o 
   3  15   1      123.72      136.18     11.16 o 
   4  15   1      420.46      418.79     16.52 o 
   5  15   1      138.95      182.10     14.52 o 
   6  15   1      475.25      395.30     21.28 o 
   7  15   1        4.13       11.50     11.34 o 
   8  15   1      322.99      421.76     23.57 o 
   9  15   1       63.78       78.87     12.92 o 
  10  15   1      122.70      103.46     16.88 o 
  11  15   1        0.13        3.94     12.35 o 
  12  15   1      126.29       50.15     16.29 o 
  13  15   1       12.93       12.69     15.31 o 
 -13  16   1        5.39        0.41     13.51 o 
 -12  16   1      175.31      217.19     28.80 o 
 -11  16   1       46.14       51.08     15.72 o 
 -10  16   1      344.82      324.33     19.85 o 
  -9  16   1      564.72      611.57     24.08 o 
  -8  16   1      558.38      684.82     20.82 o 
  -7  16   1      808.82      838.20     22.25 o 
  -6  16   1       22.30       30.77     13.25 o 
  -5  16   1       21.19        4.87     10.20 o 
  -4  16   1      956.56      923.66     19.79 o 
  -3  16   1      405.57      459.62     15.05 o 
  -2  16   1      188.51      280.20     14.61 o 
  -1  16   1        2.18        2.24      8.13 o 
   0  16   1      309.91      230.74     12.73 o 
   1  16   1      799.96      707.50     16.38 o 
   2  16   1        4.46        5.40      9.16 o 
   3  16   1      394.25      511.06     15.87 o 
   4  16   1      341.45      222.64     12.83 o 
   5  16   1      499.41      460.24     16.37 o 
   6  16   1      439.95      591.80     17.65 o 
   7  16   1       65.02      104.36     14.23 o 
   8  16   1       12.04       12.75     11.47 o 
   9  16   1      104.17      121.31     18.48 o 
  10  16   1        2.05        0.46     12.21 o 
  11  16   1       54.14       16.24     14.38 o 
  12  16   1        8.74        0.23     13.50 o 
  13  16   1       16.25       19.55     19.81 o 
 -13  17   1       13.49       36.55     19.60 o 
 -12  17   1        0.04        1.39     12.72 o 
 -11  17   1      209.24      204.95     18.04 o 
 -10  17   1        0.65       -0.79     11.16 o 
  -9  17   1      216.36      188.04     18.42 o 
  -8  17   1        2.38       16.35     12.68 o 
  -7  17   1      906.80      853.76     22.31 o 
  -6  17   1      383.02      452.88     18.57 o 
  -5  17   1     1480.53     1271.87     23.14 o 
  -4  17   1      242.67      205.80     15.18 o 
  -3  17   1     1607.62     2010.24     27.52 o 
  -2  17   1        2.24       -2.62      8.63 o 
  -1  17   1       37.75       20.14     14.65 o 
   0  17   1      128.32      140.57     12.27 o 
   1  17   1     1549.20     1381.69     22.89 o 
   2  17   1       18.31       21.78      9.86 o 
   3  17   1     1926.52     1956.88     27.41 o 
   4  17   1      430.91      429.74     15.43 o 
   5  17   1        0.59       30.05     11.60 o 
   6  17   1       27.18        8.74     12.23 o 
   7  17   1       65.16       97.15     14.53 o 
   8  17   1        7.11       -0.03      9.40 o 
   9  17   1       23.04       11.20     12.84 o 
  10  17   1       36.80       58.77     15.41 o 
  11  17   1        2.64       -4.38     13.44 o 
  12  17   1        7.87       17.50     15.49 o 
 -13  18   1        0.14       -5.06     15.24 o 
 -12  18   1       29.23       28.97     16.38 o 
 -11  18   1       22.24       22.96     16.94 o 
 -10  18   1       42.57       43.10     16.10 o 
  -9  18   1        7.97       16.71     14.96 o 
  -8  18   1      368.20      357.54     19.57 o 
  -7  18   1       19.21       36.56     12.86 o 
  -6  18   1      760.38      744.70     22.85 o 
  -5  18   1      171.66      278.69     17.49 o 
  -4  18   1      425.65      486.10     19.19 o 
  -3  18   1     1703.39     1569.64     25.92 o 
  -2  18   1      189.09      175.26     14.23 o 
  -1  18   1      109.54       61.21     15.35 o 
   0  18   1       10.36        3.62     10.62 o 
   1  18   1      151.54      251.67     18.86 o 
   2  18   1      106.97       68.25     12.49 o 
   3  18   1      108.75       53.54     12.28 o 
   4  18   1       16.43       63.19     12.95 o 
   5  18   1      634.83      568.24     20.87 o 
   6  18   1      180.57      140.31     18.75 o 
   7  18   1       34.99       25.59     13.27 o 
   8  18   1       39.56       13.15     11.26 o 
   9  18   1        0.18        4.99     12.50 o 
  10  18   1       28.93       16.65     14.85 o 
  11  18   1        3.52        8.38     14.87 o 
  12  18   1       54.57       52.85     21.17 o 
 -12  19   1       15.34       -2.18     16.63 o 
 -11  19   1        6.42        8.98     16.24 o 
 -10  19   1        8.64       12.89     12.26 o 
  -9  19   1      408.06      460.12     21.72 o 
  -8  19   1        0.37        5.25     12.58 o 
  -7  19   1     1237.30     1189.35     29.96 o 
  -6  19   1      100.91      142.83     15.93 o 
  -5  19   1      137.36      211.76     16.80 o 
  -4  19   1      588.30      603.68     20.63 o 
  -3  19   1     1359.73     1245.64     24.72 o 
  -2  19   1      299.49      383.25     26.55 o 
  -1  19   1        4.02       24.22     13.83 o 
   0  19   1      196.09      218.44     18.15 o 
   1  19   1      606.15      547.47     21.60 o 
   2  19   1      454.26      414.79     19.03 o 
   3  19   1      167.79      195.69     14.64 o 
   4  19   1      711.44      797.24     21.20 o 
   5  19   1      236.96      330.04     17.31 o 
   6  19   1      171.52      124.37     16.81 o 
   7  19   1       59.72       47.05     14.53 o 
   8  19   1       13.38       21.27     14.25 o 
   9  19   1      217.98      236.92     22.03 o 
  10  19   1       45.53       37.45     15.56 o 
  11  19   1       11.33        2.85     15.21 o 
 -12  20   1        3.58       -5.60     13.81 o 
 -11  20   1       78.48       79.87     18.08 o 
 -10  20   1       10.11        3.28     13.19 o 
  -9  20   1       26.38       20.27     15.10 o 
  -8  20   1     1160.65     1313.49     42.26 o 
  -7  20   1       75.09       81.90     14.31 o 
  -6  20   1      458.32      510.01     25.28 o 
  -5  20   1      448.97      491.61     19.55 o 
  -4  20   1     1000.09      846.50     24.84 o 
  -3  20   1      814.67      913.43     26.57 o 
  -2  20   1        1.13       -4.42     11.37 o 
  -1  20   1      110.82      113.82     15.01 o 
   0  20   1      621.54      669.91     19.78 o 
   1  20   1       68.83       37.04     13.29 o 
   2  20   1      146.29      149.56     17.25 o 
   3  20   1      594.26      511.52     18.90 o 
   4  20   1        7.19        4.01     11.93 o 
   5  20   1       46.97       50.34     16.54 o 
   6  20   1      258.01      306.05     19.13 o 
   7  20   1      129.64      141.51     16.73 o 
   8  20   1       58.94       37.09     16.39 o 
   9  20   1       94.90      101.54     22.40 o 
  10  20   1       20.81        9.11     14.82 o 
  11  20   1       59.82       67.95     17.01 o 
 -11  21   1       21.23       32.47     17.58 o 
 -10  21   1        1.22       13.89     15.05 o 
  -9  21   1        0.62       -6.94     17.59 o 
  -8  21   1        8.34        8.44     14.43 o 
  -7  21   1      513.79      548.27     23.37 o 
  -6  21   1      149.63      130.35     17.37 o 
  -5  21   1      241.49      200.53     17.64 o 
  -4  21   1        0.68       27.19     13.50 o 
  -3  21   1       14.25       11.18     13.81 o 
  -2  21   1      353.88      380.19     20.43 o 
  -1  21   1      104.21      156.82     15.12 o 
   0  21   1      388.69      464.50     18.17 o 
   1  21   1       74.51       86.21     14.89 o 
   2  21   1     1050.90     1206.06     29.74 o 
   3  21   1        8.17       36.10     13.51 o 
   4  21   1        5.34       -0.02     12.82 o 
   5  21   1      259.32      252.33     28.63 o 
   6  21   1      155.36      182.58     21.96 o 
   7  21   1      284.16      293.64     31.44 o 
   8  21   1      330.42      356.43     19.64 o 
   9  21   1        2.34        0.47     17.01 o 
  10  21   1       65.51       69.27     17.80 o 
 -10  22   1       90.36      133.76     22.07 o 
  -9  22   1       57.97       82.43     17.61 o 
  -8  22   1       53.40       40.16     19.56 o 
  -7  22   1       75.86       76.95     16.08 o 
  -6  22   1       95.70       43.93     15.73 o 
  -5  22   1       23.76       30.99     14.98 o 
  -4  22   1      476.21      472.68     23.15 o 
  -3  22   1      940.39     1088.65     26.49 o 
  -2  22   1       81.99       64.96     16.15 o 
  -1  22   1      231.35      295.48     23.71 o 
   0  22   1       55.41       59.99     15.02 o 
   1  22   1      606.03      493.01     21.70 o 
   2  22   1       91.83      147.05     16.30 o 
   3  22   1      128.32      113.14     16.70 o 
   4  22   1      536.27      483.47     20.57 o 
   5  22   1      399.70      368.74     27.65 o 
   6  22   1      100.67       89.67     16.04 o 
   7  22   1      319.31      367.12     39.31 o 
   8  22   1        0.38       16.40     14.31 o 
   9  22   1      158.25      156.47     21.39 o 
  10  22   1        8.98       37.89     19.06 o 
 -10  23   1       44.19       43.42     18.22 o 
  -9  23   1        0.02        6.04     18.30 o 
  -8  23   1      176.78      258.28     21.59 o 
  -7  23   1       25.68        5.76     14.67 o 
  -6  23   1        3.51       33.27     17.66 o 
  -5  23   1       37.50       37.16     14.19 o 
  -4  23   1      170.39      173.10     19.20 o 
  -3  23   1       58.67       21.11     16.06 o 
  -2  23   1      667.45      709.47     25.29 o 
  -1  23   1      222.17      149.73     19.50 o 
   0  23   1      167.19      140.00     20.89 o 
   1  23   1      102.86      101.32     17.16 o 
   2  23   1      100.03       74.87     15.37 o 
   3  23   1       71.60       85.32     17.71 o 
   4  23   1      370.59      441.03     20.97 o 
   5  23   1       89.18       65.43     16.39 o 
   6  23   1      265.72      278.99     27.38 o 
   7  23   1        2.48       -7.39     12.56 o 
   8  23   1      222.33      218.81     30.00 o 
   9  23   1        7.70       13.93     17.15 o 
  -9  24   1      205.53      172.19     20.60 o 
  -8  24   1        0.73        5.04     14.68 o 
  -7  24   1       44.99       50.67     18.85 o 
  -6  24   1       21.05       15.53     16.58 o 
  -5  24   1      153.56      136.83     19.42 o 
  -4  24   1        7.40       10.92     13.92 o 
  -3  24   1      261.01      283.99     21.23 o 
  -2  24   1      535.60      525.48     23.67 o 
  -1  24   1      921.81      947.20     31.46 o 
   0  24   1       30.76       32.48     17.41 o 
   1  24   1      151.66      222.67     19.06 o 
   2  24   1       27.92       32.02     15.74 o 
   3  24   1      136.03      149.45     18.75 o 
   4  24   1       61.99       61.27     17.54 o 
   5  24   1      413.73      473.87     23.56 o 
   6  24   1       14.24       12.48     16.91 o 
   7  24   1      511.90      586.75     25.70 o 
   8  24   1        8.75        3.56     14.91 o 
  -8  25   1       56.32       44.78     20.70 o 
  -7  25   1        4.74       20.36     17.58 o 
  -6  25   1      101.63       76.27     20.59 o 
  -5  25   1       43.27       14.43     15.21 o 
  -4  25   1       19.45       25.97     17.74 o 
  -3  25   1       80.43      109.07     17.61 o 
  -2  25   1      219.33      183.51     20.90 o 
  -1  25   1        3.07        9.98     14.39 o 
   0  25   1      617.45      703.35     26.24 o 
   1  25   1      115.33      104.38     20.94 o 
   2  25   1       93.27      143.04     20.28 o 
   3  25   1        2.31        5.32     15.15 o 
   4  25   1       70.47       57.66     17.72 o 
   5  25   1        7.29        2.38     12.36 o 
   6  25   1      348.88      357.05     35.45 o 
   7  25   1        0.77       10.49     14.57 o 
   8  25   1      214.77      150.35     33.37 o 
  -7  26   1        6.04       -8.88     16.83 o 
  -6  26   1       29.16       36.35     19.73 o 
  -5  26   1       60.59       25.87     16.52 o 
  -4  26   1       54.99       58.78     18.23 o 
  -3  26   1      128.09      110.12     20.98 o 
  -2  26   1       64.67       72.83     18.77 o 
  -1  26   1       46.22       60.94     17.46 o 
   0  26   1       46.53       76.58     18.35 o 
   1  26   1      138.73      125.84     19.80 o 
   2  26   1       33.49       18.00     17.62 o 
   3  26   1        1.77        8.62     16.00 o 
   4  26   1       31.76       34.83     15.68 o 
   5  26   1       81.07      103.29     22.40 o 
   6  26   1       22.13       34.19     18.16 o 
   7  26   1      138.07       92.09     24.44 o 
  -6  27   1       31.97       25.95     17.94 o 
  -5  27   1       13.80        4.57     18.10 o 
  -4  27   1      100.45       87.10     19.54 o 
  -3  27   1       83.28       85.07     20.49 o 
  -2  27   1      100.48      102.75     21.62 o 
  -1  27   1      545.14      633.74     28.64 o 
   0  27   1        5.33       10.83     18.07 o 
   1  27   1       11.01      -13.97     15.99 o 
   2  27   1       26.11       31.37     22.38 o 
   3  27   1        0.25       22.74     15.65 o 
   4  27   1       15.18       13.85     16.61 o 
   5  27   1       78.81      102.47     20.42 o 
  -5  28   1       13.08       17.51     17.37 o 
  -4  28   1      130.94      105.07     26.59 o 
  -3  28   1       28.78       22.90     17.78 o 
  -2  28   1       26.38       -6.75     16.27 o 
  -1  28   1       32.29       16.84     18.44 o 
   0  28   1        4.14      -18.94     18.94 o 
   1  28   1       10.30        7.31     16.15 o 
   2  28   1        1.11       39.11     19.01 o 
   3  28   1        6.49      -11.73     17.28 o 
   4  28   1       42.24       55.53     20.04 o 
  -2  29   1        0.10       -4.88     15.61 o 
  -1  29   1       13.18       19.42     21.10 o 
   0  29   1        6.02       19.19     17.22 o 
   1  29   1       17.93       37.34     20.95 o 
   2  29   1        4.91       16.53     16.75 o 
 -16   0   2        7.46      -13.47     23.66 o 
 -14   0   2       95.15      112.98     23.08 o 
 -12   0   2       26.46       40.47     18.06 o 
 -10   0   2      291.09      298.38     22.72 o 
  -8   0   2      568.80      485.61     16.57 o 
  -4   0   2      459.62      507.56     12.12 o 
  -2   0   2      714.54      520.68      9.54 o 
   2   0   2      761.86     1065.69     17.31 o 
   4   0   2     1204.98     1378.62     22.46 o 
   6   0   2    13812.96    13106.79    116.37 o 
   8   0   2     3615.80     4199.82     61.51 o 
  10   0   2        1.19       -3.83     19.41 o 
  12   0   2       33.70       47.66     23.39 o 
  14   0   2      119.45      144.27     50.51 o 
 -16   1   2        0.04      -10.01     14.25 o 
 -15   1   2       79.17       95.76     17.89 o 
 -14   1   2      249.22      307.11     28.08 o 
 -13   1   2      305.30      304.23     18.77 o 
 -12   1   2      301.05      367.88     19.40 o 
 -11   1   2       18.44       12.58     10.56 o 
 -10   1   2       26.19       66.84      9.73 o 
  -9   1   2       74.09       77.24      9.32 o 
  -8   1   2      398.20      418.71     13.17 o 
  -7   1   2      445.96      552.13     11.44 o 
  -6   1   2     1015.25      728.02     13.86 o 
  -5   1   2       52.47       98.30      6.17 o 
  -4   1   2       19.94       27.33      3.96 o 
  -3   1   2     4661.24     4525.92     25.88 o 
  -2   1   2     8294.17     7762.83     36.22 o 
  -1   1   2     9378.72    10079.93     51.11 o 
   0   1   2    13152.76    13225.16    103.86 o 
   1   1   2      405.68      470.06      7.19 o 
   2   1   2     7742.74     7117.42     41.91 o 
   3   1   2     4374.73     4333.51     28.44 o 
   4   1   2     2127.74     2496.17     21.66 o 
   5   1   2     3021.36     2946.84     26.15 o 
   7   1   2     2110.31     2028.69     29.98 o 
   8   1   2      652.57      851.81     23.17 o 
   9   1   2       48.24       57.42     12.14 o 
  10   1   2       84.40      131.72     16.08 o 
  11   1   2       55.31       74.49     14.68 o 
  12   1   2       47.97       50.91     15.43 o 
  13   1   2      249.22      340.12     21.61 o 
  14   1   2        2.77        7.24     15.02 o 
  15   1   2      165.34      141.46     29.39 o 
 -16   2   2        0.23       28.86     16.05 o 
 -15   2   2        5.25       21.26     14.78 o 
 -14   2   2       57.15       71.74     15.49 o 
 -13   2   2       12.07       29.25     12.59 o 
 -12   2   2        0.28       31.25     11.70 o 
 -11   2   2      204.70      229.47     14.30 o 
 -10   2   2      152.16      194.98     12.78 o 
  -9   2   2       41.06       76.54      9.90 o 
  -8   2   2      466.67      410.95     10.67 o 
  -7   2   2      709.03      531.81     10.86 o 
  -6   2   2      282.62      408.39      9.23 o 
  -5   2   2     4290.40     4142.67     27.28 o 
  -4   2   2        6.11       19.51      4.23 o 
  -3   2   2    12086.81    11174.73     93.69 o 
  -2   2   2    20353.39    22449.27    122.35 o 
  -1   2   2    11917.77    10265.95     99.71 o 
   0   2   2     4667.07     3990.38     26.80 o 
   1   2   2    19743.54    18620.05    121.82 o 
   2   2   2    20635.55    20100.05    132.44 o 
   3   2   2     6247.56     5666.32     35.06 o 
   4   2   2      209.48      178.98      8.74 o 
   5   2   2      163.17      153.84      9.84 o 
   6   2   2     2915.93     3025.69     26.81 o 
   7   2   2      530.46      587.37     14.54 o 
   8   2   2     1170.59     1081.42     19.39 o 
   9   2   2      107.81      111.77     13.88 o 
  10   2   2      119.98      121.35     14.96 o 
  11   2   2       79.85       56.24     17.38 o 
  12   2   2       61.50       76.68     16.24 o 
  13   2   2       35.10       35.74     15.72 o 
  14   2   2       90.03       60.75     15.45 o 
  15   2   2        6.84        1.83     16.16 o 
 -16   3   2       38.22       77.49     19.24 o 
 -15   3   2        3.64       19.58     13.90 o 
 -14   3   2        1.77        3.46     11.86 o 
 -13   3   2       96.71       84.95     13.46 o 
 -12   3   2      776.80      849.27     23.25 o 
 -11   3   2      216.14      264.31     14.81 o 
 -10   3   2     1995.63     2060.58     25.85 o 
  -9   3   2      182.43      238.18     12.49 o 
  -8   3   2      943.63      891.28     14.71 o 
  -7   3   2       84.87      102.28      8.31 o 
  -6   3   2      106.67      176.52      7.94 o 
  -5   3   2      509.73      732.92     10.19 o 
  -4   3   2      129.85      152.60      5.81 o 
  -3   3   2    12716.92    11908.02     68.19 o 
  -2   3   2     7390.31     6953.06     42.80 o 
   0   3   2      393.22      557.93      9.25 o 
   1   3   2     2377.01     2201.74     21.84 o 
   2   3   2     8552.51     8598.45     47.20 o 
   3   3   2     2078.24     1943.40     17.45 o 
   4   3   2     3726.70     2865.26     23.08 o 
   5   3   2     6543.20     6498.51     48.67 o 
   6   3   2      865.05      953.17     17.58 o 
   7   3   2     1739.64     1935.90     21.83 o 
   8   3   2        1.95       33.03     10.44 o 
   9   3   2      256.06      259.81     16.71 o 
  10   3   2      799.59      799.14     20.40 o 
  11   3   2        7.38        7.37     12.18 o 
  12   3   2      275.42      332.47     22.25 o 
  13   3   2       76.46       46.45     14.54 o 
  14   3   2        3.47        8.40     13.54 o 
  15   3   2       84.71      120.07     28.27 o 
 -16   4   2        1.71       22.08     15.86 o 
 -15   4   2       60.93       68.36     16.38 o 
 -14   4   2       24.63       10.03     13.41 o 
 -13   4   2       89.03       82.15     17.14 o 
 -12   4   2       86.48       50.42     12.13 o 
 -11   4   2      741.32      835.94     18.18 o 
 -10   4   2        0.02       11.61     10.53 o 
  -9   4   2     3699.36     3556.88     32.74 o 
  -8   4   2     1731.69     1592.35     18.05 o 
  -7   4   2      673.32      702.92     11.92 o 
  -6   4   2       44.45       25.24      6.60 o 
  -5   4   2     6088.84     4984.22     32.74 o 
  -4   4   2     5219.22     4713.26     29.51 o 
  -3   4   2      950.90      845.27     11.97 o 
  -1   4   2       88.95      157.04      8.18 o 
   0   4   2     2205.90     2226.26     20.02 o 
   1   4   2       22.27       27.08      5.38 o 
   2   4   2     1583.96     1026.89     10.29 o 
   3   4   2     7559.64     7364.06     45.92 o 
   4   4   2     1906.53     1846.90     19.53 o 
   5   4   2     1963.68     2134.19     23.74 o 
   6   4   2      256.14      288.46     13.41 o 
   7   4   2       53.82       71.93     10.08 o 
   8   4   2      117.91      184.43     12.37 o 
   9   4   2        1.96        2.25     10.43 o 
  10   4   2      218.53      197.94     16.26 o 
  11   4   2      141.11      141.90     16.31 o 
  12   4   2        0.93       -1.85     11.85 o 
  13   4   2       82.56       50.10     15.82 o 
  14   4   2        4.60      -14.75     14.75 o 
  15   4   2       11.38       15.75     15.89 o 
 -16   5   2        6.12       13.55     17.50 o 
 -15   5   2       44.39       36.35     15.86 o 
 -14   5   2       46.50       46.17     15.05 o 
 -13   5   2       69.17       60.72     12.29 o 
 -12   5   2       20.08       40.16     12.50 o 
 -11   5   2     1026.99     1087.71     23.42 o 
 -10   5   2     2289.15     2379.62     29.01 o 
  -9   5   2      253.32      300.74     15.98 o 
  -8   5   2      983.59     1008.99     16.51 o 
  -7   5   2      201.43      223.05     10.11 o 
  -6   5   2     3134.11     2429.38     20.43 o 
  -5   5   2        0.64        2.93      6.00 o 
  -4   5   2     6894.97     6512.57     39.78 o 
  -3   5   2     1989.18     1674.95     13.90 o 
  -2   5   2    11727.79    11817.83     64.05 o 
  -1   5   2    19868.99    16695.55     89.43 o 
   0   5   2    15598.11    16419.67    105.09 o 
   1   5   2      981.75      891.48     11.75 o 
   2   5   2    19146.76    17365.09    111.73 o 
   3   5   2     5234.68     5108.71     33.98 o 
   4   5   2     2830.49     3633.01     27.88 o 
   5   5   2     2795.25     3288.32     27.76 o 
   6   5   2        9.00       56.60      8.41 o 
   7   5   2       23.71       34.68      9.88 o 
   8   5   2     1438.02     1504.50     27.58 o 
   9   5   2      192.61      202.22     15.11 o 
  10   5   2       23.12        9.57     13.49 o 
  11   5   2       86.05       95.38     17.27 o 
  12   5   2      193.05      167.51     19.35 o 
  13   5   2       30.26       28.64     16.34 o 
  14   5   2       43.07       48.39     29.73 o 
  15   5   2       21.89       54.41     19.03 o 
 -16   6   2       12.49      -16.80     16.80 o 
 -15   6   2      100.92       94.81     18.76 o 
 -14   6   2       18.13       16.83     13.41 o 
 -13   6   2       10.58        5.36     10.91 o 
 -12   6   2      297.87      412.23     17.56 o 
 -11   6   2      922.90     1006.33     20.87 o 
 -10   6   2      633.58      650.41     19.03 o 
  -9   6   2     1991.29     2306.03     25.94 o 
  -8   6   2       78.77      104.20     10.90 o 
  -7   6   2     6192.02     5276.42     38.51 o 
  -6   6   2      518.97      614.96     13.32 o 
  -5   6   2       99.44      103.48      9.79 o 
  -4   6   2      725.79      542.68     10.18 o 
  -3   6   2       60.63       58.42      5.66 o 
  -2   6   2     3348.70     3947.68     27.58 o 
  -1   6   2       30.16       24.21      5.41 o 
   0   6   2     3220.97     2892.70     21.40 o 
   1   6   2    14015.87    13276.19     73.28 o 
   2   6   2      109.77      101.10      4.76 o 
   3   6   2     9458.74     9567.07     57.71 o 
   4   6   2      421.84      580.07     12.69 o 
   5   6   2     3795.49     3911.43     30.64 o 
   6   6   2      979.90      939.77     14.54 o 
   7   6   2     1959.23     1791.02     21.92 o 
   8   6   2        3.02       36.91      9.49 o 
   9   6   2        1.70       20.75     10.36 o 
  10   6   2      152.65      145.24     14.39 o 
  11   6   2        0.39      -14.23     14.23 o 
  12   6   2       17.37       20.95     13.26 o 
  13   6   2       81.03       65.62     17.57 o 
  14   6   2        2.51       21.16     15.88 o 
 -16   7   2       16.84       32.75     17.35 o 
 -15   7   2       32.55       47.79     15.08 o 
 -14   7   2      118.81      131.65     21.10 o 
 -13   7   2       67.19       90.01     15.04 o 
 -12   7   2      385.66      431.21     20.27 o 
 -11   7   2        3.27       23.21     10.68 o 
 -10   7   2     1147.79     1080.33     19.94 o 
  -9   7   2      282.64      314.52     13.93 o 
  -8   7   2     3488.28     3378.72     30.35 o 
  -7   7   2      200.63      166.19     10.28 o 
  -6   7   2     8100.00     8319.86     54.31 o 
  -5   7   2      423.52      505.64     12.27 o 
  -4   7   2     2272.17     2101.38     19.96 o 
  -3   7   2     3438.59     3959.76     28.09 o 
  -2   7   2     3803.81     3543.57     25.49 o 
  -1   7   2     4179.70     3248.80     23.21 o 
   0   7   2     6413.40     5338.81     33.63 o 
   1   7   2     1797.08     1726.66     15.16 o 
   2   7   2      818.66      819.34     10.65 o 
   3   7   2      126.51       90.12      7.92 o 
   4   7   2     1818.84     1513.07     16.65 o 
   6   7   2     3439.50     3284.90     29.37 o 
   7   7   2      137.95      195.57     14.22 o 
   8   7   2      591.20      545.78     16.83 o 
   9   7   2     1383.76     1620.38     24.61 o 
  10   7   2      182.99      166.94     14.10 o 
  11   7   2       80.28       69.81     12.83 o 
  12   7   2      114.80      118.98     16.99 o 
  13   7   2       15.44       -0.71     13.34 o 
  14   7   2       24.68       36.68     16.13 o 
 -16   8   2        7.99       -3.40     12.79 o 
 -15   8   2       27.69       11.70     13.58 o 
 -14   8   2       31.72       34.52     14.58 o 
 -13   8   2       44.07       40.21     13.51 o 
 -12   8   2      192.02      159.25     14.63 o 
 -11   8   2        8.71        9.29     10.35 o 
 -10   8   2      132.17      148.20     13.92 o 
  -9   8   2     2982.92     2647.88     29.35 o 
  -8   8   2      375.52      420.85     14.97 o 
  -7   8   2     1533.72     1784.56     19.57 o 
  -6   8   2     1462.48     1207.02     17.49 o 
  -5   8   2     9030.80     8999.10     57.92 o 
  -4   8   2     1865.26     1816.11     19.39 o 
  -3   8   2       27.79       17.49      7.03 o 
  -2   8   2      458.56      333.47     10.14 o 
  -1   8   2     4114.97     3881.19     28.69 o 
   0   8   2      518.93      680.29     11.85 o 
   1   8   2      642.11      690.97     12.19 o 
   2   8   2     1736.77     1562.72     16.51 o 
   3   8   2    10406.09     9755.07     65.50 o 
   4   8   2      127.92      145.89      7.48 o 
   5   8   2     4581.58     3810.49     30.84 o 
   6   8   2     1135.07     1096.40     17.33 o 
   7   8   2      437.51      454.24     13.90 o 
   8   8   2      221.87      244.23     14.44 o 
   9   8   2        1.58       27.73     11.35 o 
  10   8   2      222.23      286.32     17.90 o 
  11   8   2       98.35       96.56     16.55 o 
  12   8   2        0.76        7.03     13.52 o 
  13   8   2       58.33       60.26     15.41 o 
  14   8   2        1.92        7.86     14.31 o 
 -15   9   2       25.77       15.29     16.46 o 
 -14   9   2      118.40       95.17     19.18 o 
 -13   9   2       76.95       48.96     15.54 o 
 -12   9   2       21.27       21.65     14.45 o 
 -11   9   2       79.87      129.74     16.27 o 
 -10   9   2     1360.02     1401.80     25.21 o 
  -9   9   2      385.16      429.00     16.61 o 
  -8   9   2      753.34      791.22     15.60 o 
  -7   9   2      688.62      651.07     14.61 o 
  -6   9   2     1189.18     1430.66     17.96 o 
  -5   9   2     2528.08     2442.29     22.56 o 
  -4   9   2     1606.92     1614.03     18.37 o 
  -3   9   2     3034.72     2912.75     25.24 o 
  -1   9   2     2322.74     2670.52     24.71 o 
   0   9   2      394.12      396.28     11.00 o 
   1   9   2       37.14       25.86      6.34 o 
   2   9   2      440.01      436.91     15.29 o 
   3   9   2      231.58      330.06      9.83 o 
   4   9   2     3054.82     2935.01     25.70 o 
   5   9   2     1329.67      991.41     14.98 o 
   6   9   2       40.43       50.88      8.87 o 
   7   9   2     1058.02      943.01     17.39 o 
   8   9   2       36.58       74.28     11.69 o 
   9   9   2      232.15      270.67     14.83 o 
  10   9   2       22.71       42.99     12.13 o 
  11   9   2       79.82      113.82     14.59 o 
  12   9   2       58.79       72.17     14.15 o 
  13   9   2       47.22       61.35     16.70 o 
  14   9   2        3.87        9.59     16.41 o 
 -15  10   2       23.49       17.30     15.41 o 
 -14  10   2       49.25       46.00     15.59 o 
 -13  10   2       17.75       21.98     12.72 o 
 -12  10   2       15.93       51.68     13.19 o 
 -11  10   2        1.26       14.36     11.09 o 
 -10  10   2      145.25      167.63     13.51 o 
  -9  10   2      146.37      106.39     13.76 o 
  -8  10   2      411.56      463.48     13.84 o 
  -7  10   2     5637.77     5691.23     43.99 o 
  -6  10   2      210.90      166.50     11.30 o 
  -5  10   2     2272.92     2280.89     24.65 o 
  -4  10   2      922.21      995.42     15.07 o 
  -3  10   2      510.10      399.86     12.85 o 
  -2  10   2      266.68      321.56     12.20 o 
  -1  10   2      649.88      912.76     13.63 o 
   0  10   2      144.62       56.06      8.46 o 
   1  10   2     2294.39     2255.82     21.70 o 
   2  10   2     3928.90     4365.28     32.97 o 
   3  10   2       26.69       55.12      7.89 o 
   4  10   2     4340.72     4182.48     35.41 o 
   5  10   2      546.70      574.47     12.14 o 
   6  10   2      183.44      146.75     10.45 o 
   7  10   2      276.88      242.11     14.23 o 
   8  10   2        0.81        3.95      9.18 o 
   9  10   2        4.77       42.47     13.52 o 
  10  10   2      280.01      263.22     15.87 o 
  11  10   2        8.12        9.96     11.35 o 
  12  10   2      143.79      203.21     28.93 o 
  13  10   2       23.95       -1.90     14.75 o 
  14  10   2       15.58        6.24     15.20 o 
 -15  11   2       78.02       39.32     17.57 o 
 -14  11   2        6.85        8.79     13.34 o 
 -13  11   2       15.29        7.20     12.48 o 
 -12  11   2        7.63       30.34     12.57 o 
 -11  11   2       16.75       13.73     14.03 o 
 -10  11   2      131.69      112.31     12.57 o 
  -9  11   2      325.83      412.72     15.99 o 
  -8  11   2      184.43      198.27     12.69 o 
  -7  11   2       89.95       92.18     11.00 o 
  -6  11   2     1269.74     1250.55     19.51 o 
  -4  11   2        7.10        7.98      7.44 o 
  -3  11   2     1845.90     2206.45     22.76 o 
  -2  11   2      133.28      100.42      8.85 o 
  -1  11   2       61.70       43.71      8.47 o 
   0  11   2      311.77      189.74      9.60 o 
   1  11   2       11.03        8.75      7.21 o 
   2  11   2     1554.44     1830.49     22.11 o 
   3  11   2     1950.44     1621.59     18.63 o 
   4  11   2      124.37      200.72     10.60 o 
   5  11   2      534.72      670.22     14.03 o 
   6  11   2       75.63       76.05      8.65 o 
   7  11   2        6.33       34.46     11.42 o 
   8  11   2       73.05       92.79     11.54 o 
   9  11   2      331.78      326.92     16.01 o 
  10  11   2        5.61       34.35     12.50 o 
  11  11   2      223.07      245.83     17.58 o 
  12  11   2       10.41       22.40     16.76 o 
  13  11   2       27.78       31.48     17.24 o 
  14  11   2        2.25       -7.95     15.55 o 
 -15  12   2       19.08       16.47     14.74 o 
 -14  12   2      136.04       99.13     23.28 o 
 -13  12   2        0.47       18.39     12.95 o 
 -12  12   2       36.94       29.55     13.20 o 
 -11  12   2        0.13       -7.76     11.09 o 
 -10  12   2        2.52       17.10     12.38 o 
  -9  12   2     1140.71      943.86     21.08 o 
  -8  12   2        5.54        4.81      9.58 o 
  -7  12   2      795.99      960.51     19.42 o 
  -6  12   2       42.73       38.71     10.75 o 
  -5  12   2      350.15      249.25     10.73 o 
  -4  12   2       41.08       34.59      8.14 o 
  -3  12   2      217.92      210.04     11.45 o 
  -2  12   2      310.79      232.53     10.65 o 
  -1  12   2      374.72      216.39     10.36 o 
   0  12   2      707.24      853.99     18.20 o 
   1  12   2     1217.45     1297.33     17.35 o 
   2  12   2     1030.98      821.67     13.36 o 
   3  12   2     1465.80     1682.73     19.13 o 
   4  12   2      709.13      861.03     15.53 o 
   5  12   2      287.31      289.53     14.08 o 
   6  12   2       45.56       48.36     10.27 o 
   7  12   2        5.36        1.64      7.98 o 
   8  12   2       38.77       11.19      9.54 o 
   9  12   2       18.59        7.96     11.86 o 
  10  12   2      369.94      451.33     18.45 o 
  11  12   2        5.07       15.24     14.15 o 
  12  12   2      153.34      131.64     25.07 o 
  13  12   2        2.92       -0.15     12.90 o 
 -14  13   2       52.86       29.75     16.13 o 
 -13  13   2       60.96       45.83     15.23 o 
 -12  13   2       26.49       22.05     14.63 o 
 -11  13   2       12.18       25.98     12.63 o 
 -10  13   2      136.09      146.80     15.39 o 
  -9  13   2      234.32      214.82     14.47 o 
  -8  13   2       92.95      161.91     14.02 o 
  -7  13   2      492.92      502.29     18.31 o 
  -6  13   2     1749.11     1940.48     25.21 o 
  -5  13   2        0.18       24.46      8.75 o 
  -4  13   2       20.32       33.99      8.81 o 
  -3  13   2       62.51       19.47      8.46 o 
  -2  13   2      495.99      485.60     15.86 o 
  -1  13   2      102.89      103.37      9.08 o 
   0  13   2     1352.63     1280.21     24.58 o 
   1  13   2     1510.06     1287.50     17.38 o 
   2  13   2      492.04      682.97     18.84 o 
   3  13   2      799.78      921.25     17.27 o 
   4  13   2      485.85      500.99     14.25 o 
   5  13   2      172.77      178.59     13.09 o 
   6  13   2      196.44      231.42     12.28 o 
   7  13   2      181.97      190.72     13.40 o 
   8  13   2      196.99      189.68     13.77 o 
   9  13   2      256.02      340.41     17.73 o 
  10  13   2       15.60        9.95     12.25 o 
  11  13   2      253.32      297.96     29.57 o 
  12  13   2       26.35       26.63     15.36 o 
  13  13   2       28.20       23.07     16.25 o 
 -14  14   2       88.78       50.00     18.76 o 
 -13  14   2      102.13       86.23     22.65 o 
 -12  14   2       11.64       10.59     13.83 o 
 -11  14   2       12.47       -3.78     11.53 o 
 -10  14   2       49.43       74.61     13.61 o 
  -9  14   2      230.84      236.39     15.04 o 
  -8  14   2      857.75      989.28     20.56 o 
  -7  14   2       12.89        5.87      9.09 o 
  -6  14   2        0.22        9.28      9.54 o 
  -5  14   2      648.80      474.72     17.24 o 
  -4  14   2      488.82      633.40     16.10 o 
  -3  14   2       49.64       30.98      8.94 o 
  -2  14   2      127.63      115.10     10.34 o 
  -1  14   2     1169.46     1308.91     20.30 o 
   0  14   2      297.88      296.80     12.50 o 
   1  14   2      114.62      135.83     11.19 o 
   2  14   2       18.27       22.69      9.20 o 
   3  14   2      490.84      603.15     17.08 o 
   4  14   2      141.61      105.22     11.13 o 
   5  14   2       11.02       67.40     10.84 o 
   6  14   2      621.50      680.80     16.14 o 
   7  14   2      145.17      109.78     14.81 o 
   8  14   2       17.21       10.04     10.30 o 
   9  14   2        9.90       21.32     11.55 o 
  10  14   2      134.93       94.76     17.83 o 
  11  14   2       95.80       49.73     14.97 o 
  12  14   2      236.50      295.81     27.49 o 
  13  14   2       17.74       10.43     14.27 o 
 -14  15   2       42.20       33.72     16.68 o 
 -13  15   2        0.02      -12.63     13.83 o 
 -12  15   2      100.07      153.40     16.85 o 
 -11  15   2       12.08        9.42     14.67 o 
 -10  15   2       56.74       63.90     12.45 o 
  -9  15   2       51.55       64.05     12.61 o 
  -8  15   2      475.34      484.38     19.35 o 
  -7  15   2     1557.51     1611.21     25.50 o 
  -6  15   2       81.02       39.77     11.76 o 
  -5  15   2      247.92      269.46     15.66 o 
  -4  15   2     1501.32     1484.03     24.22 o 
  -3  15   2      151.11      100.63     11.07 o 
  -2  15   2      880.50      906.99     24.29 o 
  -1  15   2     1039.80      931.48     17.50 o 
   0  15   2     3280.93     3166.17     33.17 o 
   1  15   2     2390.56     2533.89     30.89 o 
   2  15   2     2382.78     2377.64     30.84 o 
   3  15   2       18.85        7.82      7.89 o 
   4  15   2     1062.32     1074.32     20.75 o 
   5  15   2        1.45        8.60      9.70 o 
   6  15   2       38.39        4.67      9.87 o 
   7  15   2      254.63      327.59     15.88 o 
   8  15   2       29.61       39.38     11.25 o 
   9  15   2       50.63        5.77     13.63 o 
  10  15   2      113.80      101.30     16.02 o 
  11  15   2       42.19       37.89     18.15 o 
  12  15   2       60.33       33.36     15.53 o 
  13  15   2        0.17       17.61     23.93 o 
 -14  16   2       39.33       34.01     19.11 o 
 -13  16   2       77.06       51.76     17.76 o 
 -12  16   2       29.07       30.31     16.21 o 
 -11  16   2      266.44      356.43     18.34 o 
 -10  16   2        5.76        2.27     11.92 o 
  -9  16   2       47.93       62.96     14.54 o 
  -8  16   2      631.87      661.45     20.64 o 
  -7  16   2     1673.08     1706.72     27.93 o 
  -6  16   2        3.51        9.38     10.03 o 
  -5  16   2      583.21      601.92     17.36 o 
  -4  16   2        8.06       -2.74      9.00 o 
  -3  16   2     2154.57     2163.21     26.92 o 
  -2  16   2       68.77       77.30     11.99 o 
  -1  16   2      645.57      524.77     14.91 o 
   0  16   2      749.77      751.01     17.56 o 
   1  16   2     3884.97     3663.49     37.13 o 
   2  16   2     2281.68     2532.75     35.04 o 
   3  16   2      323.08      259.85     13.76 o 
   4  16   2        8.41       29.72     10.38 o 
   5  16   2     1434.69     1740.00     25.06 o 
   6  16   2       44.83       48.03     11.99 o 
   7  16   2        2.65      -11.16     11.32 o 
   8  16   2       10.77       19.54     12.01 o 
   9  16   2      169.52      220.67     15.99 o 
  10  16   2       34.14       44.14     15.55 o 
  11  16   2       65.69       43.78     17.00 o 
  12  16   2       48.01       42.03     16.99 o 
 -13  17   2        0.00       -4.49     12.84 o 
 -12  17   2      142.60      122.76     20.10 o 
 -11  17   2      261.74      301.13     24.64 o 
 -10  17   2      340.68      402.58     25.22 o 
  -9  17   2        2.65       -2.26     11.35 o 
  -8  17   2      896.30      843.47     22.76 o 
  -7  17   2      281.07      293.37     16.38 o 
  -6  17   2      472.06      547.29     20.17 o 
  -5  17   2      107.68      127.44     13.45 o 
  -4  17   2      793.73      854.44     24.42 o 
  -3  17   2       35.75       52.76     11.47 o 
  -2  17   2      595.32      484.79     15.71 o 
  -1  17   2      125.12       88.16     13.19 o 
   0  17   2     1357.43     1636.24     24.22 o 
   1  17   2      830.83      800.08     19.90 o 
   2  17   2     1231.11     1191.66     25.66 o 
   3  17   2       48.56       74.99     13.37 o 
   4  17   2      394.71      456.20     24.16 o 
   5  17   2      328.38      394.02     16.66 o 
   6  17   2      300.54      344.62     16.92 o 
   7  17   2      103.16      102.89     13.63 o 
   8  17   2       82.33       59.87     13.73 o 
   9  17   2        0.02       17.37     14.10 o 
  10  17   2       89.66       80.04     25.67 o 
  11  17   2       19.68       23.41     15.98 o 
  12  17   2       47.06       60.93     29.42 o 
 -13  18   2       57.21       76.06     19.03 o 
 -12  18   2        1.16       23.71     15.39 o 
 -11  18   2       85.39       80.04     18.40 o 
 -10  18   2        2.53       -9.44     14.28 o 
  -9  18   2      305.83      311.67     17.80 o 
  -8  18   2       14.76       19.59     14.00 o 
  -7  18   2      278.45      232.48     17.42 o 
  -6  18   2      334.86      286.01     17.90 o 
  -5  18   2     3758.63     4369.81     44.92 o 
  -4  18   2       68.48       94.89     14.90 o 
  -3  18   2     2257.01     2441.93     31.43 o 
  -2  18   2      261.60      294.62     16.06 o 
  -1  18   2      145.41      160.83     14.59 o 
   0  18   2      105.82      186.82     14.62 o 
   1  18   2     1537.45     1497.13     26.04 o 
   2  18   2      142.68      219.95     16.40 o 
   3  18   2     1174.11     1172.69     25.89 o 
   4  18   2        6.72        4.91     11.33 o 
   5  18   2      594.75      536.09     19.32 o 
   6  18   2        0.07       -5.39     11.20 o 
   7  18   2      302.23      390.62     18.06 o 
   8  18   2       75.52       53.12     13.13 o 
   9  18   2      262.72      300.47     19.11 o 
  10  18   2        0.19       -9.80     12.06 o 
  11  18   2       35.89       25.87     13.14 o 
 -12  19   2      197.10      147.40     33.62 o 
 -11  19   2        2.40       21.56     15.20 o 
 -10  19   2        5.90        1.93     13.54 o 
  -9  19   2       14.99       39.11     17.50 o 
  -8  19   2       63.27       56.81     13.83 o 
  -7  19   2        4.72       20.69     13.87 o 
  -6  19   2      561.94      576.39     20.58 o 
  -5  19   2      480.16      436.63     19.23 o 
  -4  19   2     4617.84     4627.94     56.06 o 
  -3  19   2      155.52      181.36     16.51 o 
  -2  19   2      372.88      551.40     23.69 o 
  -1  19   2      150.44      169.95     14.31 o 
   0  19   2        4.95       27.22     13.81 o 
   1  19   2        1.00       31.11     12.94 o 
   2  19   2      171.67      215.91     16.39 o 
   3  19   2       13.26       12.15     13.93 o 
   4  19   2       53.75       39.42     14.36 o 
   5  19   2      178.57      148.56     16.56 o 
   6  19   2      150.78      127.15     15.25 o 
   7  19   2      261.28      272.97     22.96 o 
   8  19   2       29.72       36.49     15.65 o 
   9  19   2        4.78       -8.38     11.73 o 
  10  19   2       96.65       53.63     18.02 o 
  11  19   2       23.37       32.10     22.40 o 
 -12  20   2       24.89        1.49     13.53 o 
 -11  20   2      288.71      313.70     28.12 o 
 -10  20   2        5.60        9.31     13.28 o 
  -9  20   2       98.07       78.87     17.66 o 
  -8  20   2       87.62      112.01     16.99 o 
  -7  20   2        8.22       -2.69     12.27 o 
  -6  20   2      277.10      295.87     19.83 o 
  -5  20   2      618.85      491.03     26.08 o 
  -4  20   2      107.01      114.23     17.54 o 
  -3  20   2     3169.19     3076.40     44.47 o 
  -2  20   2       14.43        9.98     12.15 o 
  -1  20   2        1.82       17.39     13.49 o 
   0  20   2       60.43       63.80     14.68 o 
   1  20   2        6.92        3.92     10.78 o 
   2  20   2       51.49       50.29     14.09 o 
   3  20   2      162.43      255.69     17.34 o 
   4  20   2      166.05      189.21     17.19 o 
   5  20   2     1076.65     1173.05     28.16 o 
   6  20   2      399.46      379.86     33.03 o 
   7  20   2       80.67       59.89     14.10 o 
   8  20   2       22.03       20.27     14.33 o 
   9  20   2       96.37       83.18     15.17 o 
  10  20   2        4.20       14.48     21.44 o 
 -11  21   2        1.71       -9.98     15.40 o 
 -10  21   2       43.29       55.43     17.12 o 
  -9  21   2       22.35       18.63     18.08 o 
  -8  21   2       75.19       96.32     17.56 o 
  -7  21   2       18.69       25.31     15.63 o 
  -6  21   2        1.11       14.69     13.77 o 
  -5  21   2      273.61      242.41     18.26 o 
  -4  21   2      999.39      851.28     27.01 o 
  -3  21   2      142.49      114.61     16.28 o 
  -2  21   2     1055.22      873.95     24.71 o 
  -1  21   2       95.09      116.91     16.79 o 
   0  21   2      174.87      246.71     18.23 o 
   1  21   2      253.10      249.46     29.82 o 
   2  21   2        1.49        4.97     11.66 o 
   3  21   2        7.78       12.43     14.39 o 
   4  21   2      250.60      319.95     21.77 o 
   5  21   2      518.15      497.88     27.31 o 
   6  21   2      300.11      350.82     19.50 o 
   7  21   2      215.74      240.77     29.93 o 
   8  21   2       41.17       40.54     17.28 o 
   9  21   2        0.56        2.06     12.09 o 
  10  21   2        1.40        6.60     20.54 o 
 -11  22   2       31.23       57.06     18.70 o 
 -10  22   2        0.65       17.70     18.55 o 
  -9  22   2        0.46       -5.77     16.02 o 
  -8  22   2        0.03       24.07     14.49 o 
  -7  22   2       29.55       43.10     16.82 o 
  -6  22   2        4.03       16.98     14.46 o 
  -5  22   2      184.52      247.81     18.43 o 
  -4  22   2        5.25        4.97     12.28 o 
  -3  22   2      125.35       84.54     16.52 o 
  -2  22   2       15.23        6.73     12.51 o 
  -1  22   2      331.88      381.30     20.62 o 
   0  22   2      113.13       92.51     15.02 o 
   1  22   2      185.01      272.72     18.39 o 
   2  22   2       20.66       11.02     14.90 o 
   3  22   2        0.96       28.39     15.01 o 
   4  22   2       14.26        2.28     12.47 o 
   5  22   2       76.27       81.84     18.03 o 
   6  22   2      231.68      252.19     26.79 o 
   7  22   2      129.77      119.14     20.27 o 
   8  22   2       38.38       38.82     17.35 o 
   9  22   2        1.55       14.93     22.39 o 
 -10  23   2        8.20       16.19     16.22 o 
  -9  23   2        1.14        0.78     15.76 o 
  -8  23   2        0.06       -1.58     15.50 o 
  -7  23   2        0.97        8.78     14.81 o 
  -6  23   2       27.56       32.20     16.11 o 
  -5  23   2       89.01       88.85     18.51 o 
  -4  23   2        1.39       12.04     13.65 o 
  -3  23   2       88.87       80.86     16.52 o 
  -2  23   2        2.63       12.83     14.91 o 
  -1  23   2        5.60        1.37     12.44 o 
   0  23   2       71.29       21.60     14.48 o 
   1  23   2       22.54       46.71     15.05 o 
   2  23   2       49.80       60.24     16.29 o 
   3  23   2        0.82       -1.74     10.82 o 
   4  23   2        0.10      -11.31     17.14 o 
   5  23   2      213.87      206.76     21.15 o 
   6  23   2      108.23       72.32     19.48 o 
   7  23   2      136.00       90.09     19.63 o 
   8  23   2        2.96       -4.86     15.64 o 
   9  23   2       84.57       70.68     36.23 o 
  -9  24   2        0.30       25.71     25.20 o 
  -8  24   2        0.48        6.42     14.88 o 
  -7  24   2       66.48       58.88     19.29 o 
  -6  24   2        7.01       16.60     16.24 o 
  -5  24   2        2.29       17.73     16.48 o 
  -4  24   2      124.89       85.48     17.56 o 
  -3  24   2       20.44       40.02     16.79 o 
  -2  24   2       27.52       34.78     18.36 o 
  -1  24   2       11.48        1.22     11.65 o 
   0  24   2       38.75       20.81     15.61 o 
   1  24   2       88.62       79.46     16.48 o 
   2  24   2       56.41       57.08     16.43 o 
   3  24   2       20.65       36.11     16.37 o 
   4  24   2       48.58       45.85     16.21 o 
   5  24   2        0.00       -6.36     15.45 o 
   6  24   2      110.81       79.31     20.29 o 
   7  24   2       44.65       49.83     16.72 o 
   8  24   2       89.70       55.10     31.41 o 
  -8  25   2        6.51       16.67     17.17 o 
  -7  25   2        0.93       11.14     17.54 o 
  -6  25   2       23.25       15.62     16.69 o 
  -5  25   2       44.80       16.80     16.82 o 
  -4  25   2       22.66       25.24     15.23 o 
  -3  25   2      193.30      182.29     20.60 o 
  -2  25   2      217.96      273.27     20.42 o 
  -1  25   2      108.20      139.75     19.30 o 
   0  25   2      223.67      217.96     23.17 o 
   1  25   2        7.14       13.09     13.61 o 
   2  25   2        4.13       13.99     15.35 o 
   3  25   2        3.08      -10.62     15.14 o 
   4  25   2        9.34       14.58     16.76 o 
   5  25   2       59.33       48.68     16.64 o 
   6  25   2       68.95       49.87     18.23 o 
   7  25   2       57.16       43.00     24.43 o 
  -7  26   2        0.76       16.25     18.05 o 
  -6  26   2        7.04       24.45     19.72 o 
  -5  26   2       55.72       63.66     18.86 o 
  -4  26   2        9.78       22.69     15.26 o 
  -3  26   2      378.83      477.64     25.70 o 
  -2  26   2       33.53       36.87     18.49 o 
  -1  26   2      733.58      793.72     29.13 o 
   0  26   2       22.09       39.57     15.85 o 
   1  26   2       63.87       66.81     19.64 o 
   2  26   2        6.08        6.13     15.21 o 
   3  26   2       11.40       20.15     14.97 o 
   4  26   2        0.51        3.59     17.73 o 
   5  26   2       64.20       34.54     16.24 o 
   6  26   2       93.33       67.31     25.49 o 
  -6  27   2        8.04       15.58     17.27 o 
  -5  27   2       10.82      -13.64     17.40 o 
  -4  27   2      213.52      252.10     39.44 o 
  -3  27   2        1.99       -5.96     15.12 o 
  -2  27   2      367.25      455.14     26.57 o 
  -1  27   2       65.49       57.11     21.62 o 
   0  27   2      232.76      215.51     30.85 o 
   1  27   2       20.13       25.64     21.45 o 
   2  27   2        6.55      -10.28     14.69 o 
   3  27   2       15.54        7.19     16.36 o 
   4  27   2       10.36       10.23     17.15 o 
   5  27   2       18.59      -17.15     17.15 o 
  -5  28   2       29.87       22.68     17.05 o 
  -4  28   2       61.74       20.10     18.15 o 
  -3  28   2      446.90      494.24     46.74 o 
  -2  28   2        9.26       -0.49     13.55 o 
  -1  28   2      507.18      576.89     47.37 o 
   0  28   2        3.14       -0.46     15.11 o 
   1  28   2      194.04      193.22     26.31 o 
   2  28   2        0.53        6.89     16.46 o 
   3  28   2        4.08       -5.69     16.58 o 
  -2  29   2      327.53      236.24     54.46 o 
  -1  29   2       30.63       11.18     18.29 o 
   0  29   2      159.49      153.28     28.72 o 
   1  29   2        1.37       -5.44     15.53 o 
 -15   0   3       73.90      107.92     34.98 o 
 -13   0   3       42.43       35.87     16.09 o 
 -11   0   3     3437.66     3630.57     47.98 o 
  -9   0   3     2404.73     2295.04     35.03 o 
  -7   0   3     1489.19     1624.98     21.37 o 
  -5   0   3       74.62       65.98      5.72 o 
  -3   0   3       39.96       11.64      5.05 o 
  -1   0   3    19711.93    24197.68    179.02 o 
   1   0   3      843.08      832.22     16.19 o 
   3   0   3      113.69      215.59     10.91 o 
   5   0   3      265.73      234.81     13.93 o 
   7   0   3      224.14      281.89     23.33 o 
   9   0   3      770.18      938.76     49.58 o 
  11   0   3      173.64      198.53     27.45 o 
  13   0   3       28.14       25.06     31.43 o 
 -16   1   3        1.03       21.09     15.36 o 
 -15   1   3        6.82        0.67     13.93 o 
 -14   1   3       51.13       65.09     13.78 o 
 -13   1   3      220.53      233.18     16.15 o 
 -12   1   3      225.70      270.03     16.77 o 
 -11   1   3        0.10       40.12     10.14 o 
 -10   1   3     2057.29     2055.55     24.23 o 
  -9   1   3     1135.75     1119.75     17.96 o 
  -8   1   3       46.35       56.32      9.09 o 
  -7   1   3      391.51      209.39      8.52 o 
  -6   1   3      518.09      392.02     10.58 o 
  -5   1   3       66.97       25.23      5.04 o 
  -4   1   3     2884.11     2605.99     17.95 o 
  -2   1   3    16325.20    17040.47     94.38 o 
  -1   1   3    11201.54     9219.92     50.32 o 
   0   1   3     9707.00    10433.91     56.87 o 
   1   1   3    13688.16    15383.65     88.71 o 
   2   1   3      421.81      493.27      9.72 o 
   3   1   3      578.47      365.76      8.19 o 
   4   1   3     1280.18     1449.39     17.46 o 
   5   1   3     2169.05     2535.44     26.27 o 
   6   1   3     1856.21     2010.10     24.90 o 
   7   1   3     1192.86     1085.63     19.11 o 
   8   1   3       74.91       79.34     11.63 o 
   9   1   3      335.80      374.90     18.65 o 
  10   1   3      111.06      150.50     17.97 o 
  11   1   3        5.57       -2.32     13.15 o 
  12   1   3        0.17        4.82     15.72 o 
  13   1   3       54.66       42.41     16.74 o 
  14   1   3        3.88        1.07     14.15 o 
 -16   2   3        7.65        9.27     13.30 o 
 -15   2   3        1.39        6.44     12.20 o 
 -14   2   3       85.19       97.46     15.23 o 
 -13   2   3      279.43      351.93     19.74 o 
 -12   2   3       63.87      100.93     12.31 o 
 -11   2   3       55.45       64.11     10.35 o 
 -10   2   3      670.12      752.14     15.22 o 
  -9   2   3     2142.68     2069.25     21.52 o 
  -8   2   3      712.22      844.20     13.74 o 
  -7   2   3     4563.49     4338.17     30.60 o 
  -6   2   3       81.16      123.27      7.25 o 
  -5   2   3      642.69      579.96      7.70 o 
  -4   2   3     1770.98     1683.33     11.89 o 
  -3   2   3    10701.58     9332.39     59.66 o 
  -2   2   3   120653.02   123786.00    815.33 o 
  -1   2   3    16604.52    19504.48    102.10 o 
   0   2   3     7117.54     5905.51     34.48 o 
   1   2   3     1541.51     1248.41     11.17 o 
   2   2   3       12.20       19.49      5.17 o 
   3   2   3      219.22      241.86      8.99 o 
   4   2   3     4519.95     4442.36     33.00 o 
   5   2   3       16.22       68.21      8.55 o 
   6   2   3     5605.37     5965.91     48.36 o 
   7   2   3        0.00       17.52      9.75 o 
   8   2   3       96.77       60.85     15.05 o 
   9   2   3      176.94      216.10     15.99 o 
  10   2   3       21.92       37.42     14.70 o 
  11   2   3      540.27      599.29     20.36 o 
  12   2   3       75.35       53.06     17.29 o 
  13   2   3        3.15       13.76     15.13 o 
  14   2   3       16.94       21.99     16.38 o 
 -16   3   3       95.71       84.84     16.14 o 
 -15   3   3        0.18       -2.52     12.24 o 
 -14   3   3      102.78      105.05     14.07 o 
 -13   3   3        1.04        4.68     10.28 o 
 -12   3   3        0.58       11.37     10.32 o 
 -11   3   3      589.44      565.10     16.22 o 
 -10   3   3      350.55      392.85     14.67 o 
  -9   3   3        0.94        5.09      6.80 o 
  -8   3   3     2289.01     2011.03     21.51 o 
  -7   3   3     2626.78     2131.60     19.41 o 
  -6   3   3      801.82      556.44     10.09 o 
  -5   3   3      158.88      198.11      6.65 o 
  -4   3   3     5986.54     5410.39     33.41 o 
  -2   3   3    32281.57    34436.84    185.49 o 
  -1   3   3    12192.56    11370.33     67.17 o 
   0   3   3      820.83      980.66      9.06 o 
   1   3   3      231.31      224.13     10.95 o 
   2   3   3     2085.39     2702.97     19.22 o 
   3   3   3     1819.82     1795.76     16.35 o 
   4   3   3      978.10     1360.33     15.88 o 
   5   3   3     2350.74     1973.13     21.15 o 
   6   3   3     2580.13     2718.55     26.65 o 
   7   3   3     1730.68     2014.37     23.71 o 
   8   3   3      343.96      348.09     16.59 o 
   9   3   3       20.77       35.92     13.23 o 
  10   3   3       84.31       64.70     15.89 o 
  11   3   3        6.86       -9.28     12.33 o 
  12   3   3        9.15       38.05     15.64 o 
  13   3   3      210.62      186.92     35.93 o 
  14   3   3        0.76       -5.71     14.07 o 
 -16   4   3        5.87       21.83     15.20 o 
 -15   4   3       64.66      101.56     16.28 o 
 -14   4   3        5.69       21.43     12.70 o 
 -13   4   3      211.58      302.70     16.01 o 
 -12   4   3      588.91      627.10     21.32 o 
 -11   4   3       33.94       38.61      9.77 o 
 -10   4   3      516.41      494.72     14.93 o 
  -9   4   3     1715.57     1666.74     22.15 o 
  -8   4   3     1373.42     1277.25     15.88 o 
  -7   4   3     1186.51     1521.28     15.40 o 
  -6   4   3     3226.95     2813.67     21.82 o 
  -5   4   3        0.45       16.55      3.96 o 
  -4   4   3     2784.49     2404.55     19.27 o 
  -3   4   3    11832.97    10600.38     62.86 o 
  -2   4   3     6697.63     7118.72     40.21 o 
  -1   4   3     3997.33     4283.71     26.62 o 
   0   4   3     2209.76     2693.77     19.43 o 
   1   4   3      293.32      280.85     11.36 o 
   2   4   3     9900.62     9065.44     55.08 o 
   3   4   3      182.61      133.91      5.94 o 
   4   4   3     1838.62     1667.67     28.09 o 
   5   4   3      523.18      417.79     10.19 o 
   6   4   3     7386.39     7733.67     59.38 o 
   7   4   3      283.05      366.87     23.95 o 
   8   4   3      375.50      419.58     16.65 o 
   9   4   3      622.46      693.99     23.71 o 
  10   4   3       15.60       25.76     12.54 o 
  11   4   3      105.00       89.98     17.66 o 
  12   4   3       20.45       28.70     16.12 o 
  13   4   3        2.24       16.00     17.81 o 
  14   4   3       82.34       47.76     18.44 o 
 -16   5   3        0.09       -1.80     11.77 o 
 -15   5   3        1.67       15.02     12.51 o 
 -14   5   3       28.35       27.67     13.03 o 
 -13   5   3        0.41       18.68     14.31 o 
 -12   5   3      149.22      166.88     14.33 o 
 -11   5   3      467.83      543.52     17.50 o 
 -10   5   3      576.06      548.89     15.39 o 
  -9   5   3     1417.39     1310.37     18.23 o 
  -8   5   3       18.48       53.26      8.20 o 
  -7   5   3     4974.01     4507.86     33.57 o 
  -6   5   3      122.14      156.55      8.56 o 
  -5   5   3     1111.98     1093.87     14.33 o 
  -4   5   3      199.67      119.65      6.90 o 
  -3   5   3     3139.19     2709.00     19.87 o 
  -2   5   3     1108.35     1012.36     11.13 o 
  -1   5   3      169.02      159.18      5.67 o 
   0   5   3       10.55        9.86      3.04 o 
   1   5   3     1245.12     1368.20     19.03 o 
   2   5   3     2098.94     2017.51     17.59 o 
   3   5   3     4800.09     4998.12     32.75 o 
   4   5   3      133.45      169.94      9.83 o 
   5   5   3     4129.07     3916.60     30.74 o 
   6   5   3      611.73      643.04     14.92 o 
   7   5   3     3238.69     3134.45     33.85 o 
   8   5   3        0.02       24.68     10.12 o 
   9   5   3      153.69      188.06     17.40 o 
  10   5   3       10.74        3.50     10.00 o 
  11   5   3        7.95        7.32     15.14 o 
  12   5   3        2.26       -2.44     12.51 o 
  13   5   3       93.03       66.55     23.66 o 
  14   5   3        3.89        9.14     17.59 o 
 -16   6   3        1.49       -1.97     13.50 o 
 -15   6   3       14.67       -5.11     13.48 o 
 -14   6   3       87.83       91.10     17.22 o 
 -13   6   3       91.75       78.30     12.82 o 
 -12   6   3       54.28       54.10     13.51 o 
 -11   6   3      824.29      833.33     19.60 o 
 -10   6   3     1776.51     1738.71     24.66 o 
  -9   6   3       35.24       22.52      8.64 o 
  -8   6   3     2353.68     2169.05     23.56 o 
  -7   6   3       82.43       89.55      7.01 o 
  -6   6   3     3224.66     3213.26     25.32 o 
  -5   6   3     1694.05     1288.70     15.07 o 
  -4   6   3     2049.47     2076.20     17.35 o 
  -3   6   3      964.31     1066.66     12.76 o 
  -2   6   3     4849.03     3584.35     24.00 o 
  -1   6   3      379.17      420.56      7.71 o 
   0   6   3     1492.47     1207.24     11.63 o 
   1   6   3      336.89      255.62      7.26 o 
   2   6   3    14078.78    14670.49     93.05 o 
   3   6   3      185.95      154.65      7.42 o 
   4   6   3     4128.91     3530.44     28.85 o 
   5   6   3       23.05       41.64      7.76 o 
   6   6   3     4105.65     3896.52     37.32 o 
   7   6   3       20.79        0.92      7.33 o 
   8   6   3      638.26      651.52     17.49 o 
   9   6   3     1166.27     1187.19     22.89 o 
  10   6   3       32.28       45.24     13.59 o 
  11   6   3       52.34       40.50     14.03 o 
  12   6   3      177.82      174.81     35.34 o 
  13   6   3        3.88        1.04     12.30 o 
  14   6   3       23.05       32.18     17.36 o 
 -16   7   3        0.26      -14.98     14.98 o 
 -15   7   3       45.39       49.58     15.76 o 
 -14   7   3       14.03        8.34     13.51 o 
 -13   7   3        1.59       14.20     13.97 o 
 -12   7   3      392.87      514.79     20.33 o 
 -11   7   3       11.33       22.92     12.36 o 
 -10   7   3        5.19       31.42     10.34 o 
  -9   7   3     2085.73     2022.69     24.28 o 
  -8   7   3      323.46      334.16     10.58 o 
  -7   7   3      293.70      435.07     12.56 o 
  -6   7   3      731.27      662.37     13.09 o 
  -5   7   3     3885.50     3660.49     27.64 o 
  -4   7   3     6291.49     6032.84     40.16 o 
  -3   7   3     4922.99     3981.84     27.46 o 
  -2   7   3     3487.16     2973.46     22.36 o 
  -1   7   3     2241.84     1721.51     16.55 o 
   0   7   3      233.00      277.97      7.45 o 
   1   7   3     2763.05     2372.65     18.18 o 
   2   7   3      373.67      308.67      6.98 o 
   3   7   3    30732.42    31100.76    185.06 o 
   4   7   3     4014.59     3889.22     29.41 o 
   5   7   3     3839.86     3927.08     30.84 o 
   6   7   3      284.83      303.18     17.92 o 
   7   7   3     1274.78     1373.37     22.01 o 
   8   7   3      109.23      137.83     11.55 o 
   9   7   3       44.94       30.78     11.89 o 
  10   7   3      230.63      264.26     15.06 o 
  11   7   3       41.80       68.73     15.36 o 
  12   7   3        2.74       -4.29     12.26 o 
  13   7   3       85.12       27.32     17.89 o 
  14   7   3        4.56       -1.42     14.08 o 
 -16   8   3       13.90       34.98     17.07 o 
 -15   8   3        1.48       -7.80     13.11 o 
 -14   8   3       13.61       16.64     12.10 o 
 -13   8   3      191.56      226.77     25.14 o 
 -12   8   3      460.38      482.50     17.73 o 
 -11   8   3      137.67      220.95     14.07 o 
 -10   8   3      209.97      226.96     13.16 o 
  -9   8   3      689.18      806.12     21.05 o 
  -8   8   3      435.77      516.74     15.73 o 
  -7   8   3       61.89       59.75      8.64 o 
  -6   8   3     2377.62     2268.03     22.09 o 
  -5   8   3     3467.02     3070.17     26.88 o 
  -4   8   3    16014.44    15693.78    103.22 o 
  -3   8   3     4368.00     3835.48     28.67 o 
  -2   8   3     1675.56     1502.85     16.14 o 
  -1   8   3       29.58       25.54      5.61 o 
   0   8   3      491.24      372.17      9.77 o 
   1   8   3     1575.79     1533.81     15.11 o 
   2   8   3     6283.46     5774.38     38.84 o 
   3   8   3      133.82      246.66     14.43 o 
   4   8   3      562.77      645.65     17.14 o 
   5   8   3     1446.04     1485.46     17.70 o 
   6   8   3      194.02      244.82     10.32 o 
   7   8   3      340.77      325.80     11.93 o 
   8   8   3     1819.87     2044.53     29.13 o 
   9   8   3      525.45      492.71     23.75 o 
  10   8   3      107.75       75.91     13.94 o 
  11   8   3        9.09       22.36     14.45 o 
  12   8   3        2.03        4.01     11.52 o 
  13   8   3       24.12        4.02     15.47 o 
  14   8   3       21.69       39.14     17.40 o 
 -16   9   3        0.18        3.32     15.74 o 
 -15   9   3       13.62       21.84     13.89 o 
 -14   9   3      103.91      135.43     19.38 o 
 -13   9   3      162.84      242.19     28.99 o 
 -12   9   3       62.73       83.24     13.15 o 
 -11   9   3        8.30       25.87     10.96 o 
 -10   9   3      108.81       43.91      9.65 o 
  -9   9   3       76.87       97.76     10.43 o 
  -8   9   3       93.49      111.52     10.12 o 
  -7   9   3     2443.96     2088.88     21.55 o 
  -6   9   3     3245.34     3056.29     27.83 o 
  -5   9   3     4705.83     4694.35     35.27 o 
  -4   9   3     1161.03     1327.38     16.46 o 
  -3   9   3     1405.92     1324.90     16.61 o 
  -2   9   3       97.30       50.71      7.27 o 
  -1   9   3     1162.57     1180.52     14.90 o 
   0   9   3        1.09       11.94      5.74 o 
   1   9   3     3262.05     2700.22     22.31 o 
   2   9   3     2263.98     2169.90     20.24 o 
   3   9   3     1307.08     1655.46     17.48 o 
   4   9   3      857.03      763.95     13.00 o 
   5   9   3      499.01      454.45     18.43 o 
   6   9   3      497.76      548.35     13.43 o 
   7   9   3      917.91     1056.15     20.03 o 
   8   9   3       49.44       24.76     11.06 o 
   9   9   3      448.65      564.77     21.47 o 
  10   9   3       17.39       -6.99     11.10 o 
  11   9   3       99.01       89.74     13.75 o 
  12   9   3        3.44        9.60     12.58 o 
  13   9   3       30.86       22.62     15.14 o 
  14   9   3        6.13       17.12     18.83 o 
 -15  10   3       11.66       15.83     14.16 o 
 -14  10   3       45.86       68.80     16.38 o 
 -13  10   3      333.40      347.51     19.32 o 
 -12  10   3      132.38      114.28     15.06 o 
 -11  10   3      686.99      607.52     22.27 o 
 -10  10   3        2.81        8.57      8.57 o 
  -9  10   3      374.11      320.13     14.89 o 
  -8  10   3       14.31        8.02      8.10 o 
  -7  10   3      702.25      690.30     12.90 o 
  -6  10   3     1080.08     1412.41     18.92 o 
  -5  10   3       23.60       16.05      6.34 o 
  -4  10   3       64.07       56.95      7.83 o 
  -3  10   3      433.14      495.25     11.33 o 
  -2  10   3     2542.60     2117.62     21.80 o 
  -1  10   3     2529.55     2747.01     24.74 o 
   0  10   3      880.51      895.64     21.50 o 
   1  10   3       60.07       79.93      7.95 o 
   2  10   3      811.71      805.93     13.60 o 
   3  10   3     1168.28     1325.96     14.94 o 
   4  10   3      229.74      159.32      9.54 o 
   5  10   3      113.75       90.54      9.74 o 
   6  10   3     1016.16      955.51     16.33 o 
   7  10   3      100.20       78.61     12.64 o 
   8  10   3       70.58       61.34     11.62 o 
   9  10   3      482.92      560.01     21.86 o 
  10  10   3        6.94       12.70     10.34 o 
  11  10   3       59.12       64.30     14.51 o 
  12  10   3        2.76        2.26     13.15 o 
  13  10   3        0.10       -7.42     14.61 o 
 -15  11   3        7.00      -11.19     14.01 o 
 -14  11   3      237.98      264.74     40.21 o 
 -13  11   3        0.12        9.67     11.14 o 
 -12  11   3     1157.90     1216.84     24.12 o 
 -11  11   3        4.60       12.45     11.18 o 
 -10  11   3        2.43       31.62     12.25 o 
  -9  11   3     2149.86     2000.34     27.01 o 
  -8  11   3      893.02      814.48     16.69 o 
  -7  11   3       36.13       42.79      8.91 o 
  -6  11   3      158.21      164.77      9.96 o 
  -5  11   3       14.58        7.47      7.75 o 
  -4  11   3     1291.25     1247.23     16.72 o 
  -3  11   3     1589.57     1838.07     20.53 o 
  -2  11   3     2491.32     2216.10     21.43 o 
  -1  11   3     2854.90     2614.59     24.05 o 
   0  11   3     1190.14     1328.26     17.23 o 
   1  11   3      652.86      637.35     14.63 o 
   2  11   3        0.59        2.41      7.20 o 
   3  11   3      126.61       53.74      8.30 o 
   4  11   3     3550.10     3186.64     27.28 o 
   5  11   3      200.86      220.34      9.96 o 
   6  11   3      205.23      199.17     13.25 o 
   7  11   3      274.93      224.88     12.68 o 
   8  11   3        2.89       24.15      8.97 o 
   9  11   3       19.04       26.84     12.27 o 
  10  11   3        0.10        4.28     14.48 o 
  11  11   3        7.61       13.58     13.80 o 
  12  11   3       42.10       36.74     14.15 o 
  13  11   3        3.67        2.65     12.16 o 
 -15  12   3        8.98        8.36     16.03 o 
 -14  12   3        1.59        7.54     14.43 o 
 -13  12   3      216.34      199.18     32.99 o 
 -12  12   3        0.01       17.94     12.60 o 
 -11  12   3      526.54      623.79     20.12 o 
 -10  12   3      551.23      628.66     17.63 o 
  -9  12   3      466.93      517.50     18.24 o 
  -8  12   3        0.63       27.57     11.04 o 
  -7  12   3       15.55       14.69     10.04 o 
  -6  12   3      654.94      547.33     16.84 o 
  -5  12   3      267.59      224.81     10.77 o 
  -4  12   3       27.99        7.16      7.30 o 
  -3  12   3     1706.34     1662.54     22.67 o 
  -2  12   3        5.89        8.22      7.27 o 
  -1  12   3       55.93       70.76      9.18 o 
   0  12   3      796.75      747.46     13.76 o 
   1  12   3       13.74       62.75      9.47 o 
   2  12   3      339.90      360.05     11.69 o 
   3  12   3     3791.15     3703.92     32.69 o 
   4  12   3      661.84      637.91     13.06 o 
   5  12   3     1093.14     1043.46     18.06 o 
   6  12   3      284.02      366.37     14.77 o 
   7  12   3      311.58      373.23     17.05 o 
   8  12   3        0.46        6.15     10.85 o 
   9  12   3        0.12       20.68     12.45 o 
  10  12   3        0.68       17.21     13.65 o 
  11  12   3        9.13       -4.69     10.36 o 
  12  12   3       20.47       14.27     13.00 o 
  13  12   3        1.96        0.95     12.75 o 
 -15  13   3        4.83        0.69     13.95 o 
 -14  13   3      149.42       73.91     19.72 o 
 -13  13   3        0.39       -0.76     11.16 o 
 -12  13   3      435.88      450.60     19.24 o 
 -11  13   3       43.09       34.78     12.76 o 
 -10  13   3      730.64      813.58     20.77 o 
  -9  13   3      513.84      419.14     17.40 o 
  -8  13   3      251.39      305.93     14.71 o 
  -7  13   3        3.36       -1.29      7.78 o 
  -6  13   3      610.02      673.77     14.34 o 
  -5  13   3       17.19       44.59      9.30 o 
  -4  13   3      208.92      238.22     12.06 o 
  -3  13   3      113.62      117.35     11.93 o 
  -2  13   3      511.31      265.71     11.42 o 
  -1  13   3       61.97       31.44      8.20 o 
   0  13   3        0.72       22.82      7.59 o 
   1  13   3     2133.44     2113.52     25.31 o 
   2  13   3      740.00      698.08     17.53 o 
   3  13   3      296.08      247.85      9.46 o 
   4  13   3       29.36       25.55      6.74 o 
   5  13   3     1221.20     1294.43     20.07 o 
   6  13   3      562.43      690.11     18.50 o 
   7  13   3       35.90       51.76     12.29 o 
   8  13   3      219.50      319.87     14.29 o 
   9  13   3        5.45       14.18      9.39 o 
  10  13   3       54.85       41.95     13.23 o 
  11  13   3      129.08      121.96     18.18 o 
  12  13   3       34.99       27.19     18.19 o 
  13  13   3        2.69       -7.09     28.74 o 
 -14  14   3       16.06        5.06     13.16 o 
 -13  14   3       42.38       42.76     15.58 o 
 -12  14   3       19.68       23.94     14.87 o 
 -11  14   3       16.79       31.13     12.32 o 
 -10  14   3      177.95      159.94     16.06 o 
  -9  14   3       42.76       67.84     11.92 o 
  -8  14   3        0.71        5.44     11.30 o 
  -7  14   3      954.65     1126.93     21.85 o 
  -6  14   3       58.29       90.66     12.29 o 
  -5  14   3       15.19       18.13      9.98 o 
  -4  14   3      187.63      255.92     13.17 o 
  -3  14   3       17.54       34.41      8.86 o 
  -2  14   3       63.37       43.81      9.09 o 
  -1  14   3     2281.13     2262.03     24.20 o 
   0  14   3     7017.10     6470.19     48.87 o 
   1  14   3        0.50       31.94      9.92 o 
   2  14   3      923.82      974.20     17.50 o 
   3  14   3       62.55       66.89     10.92 o 
   4  14   3      736.72      738.10     15.95 o 
   5  14   3      198.56      223.43     12.28 o 
   6  14   3      546.92      492.33     17.85 o 
   7  14   3      414.53      348.09     14.71 o 
   8  14   3       33.25       33.84     13.23 o 
   9  14   3       20.10       37.89     13.24 o 
  10  14   3       62.56       43.58     14.86 o 
  11  14   3       21.92       23.70     13.40 o 
  12  14   3      135.94      154.56     50.94 o 
 -14  15   3      138.89       78.95     29.68 o 
 -13  15   3       68.47       51.79     14.45 o 
 -12  15   3        1.41       13.00     12.92 o 
 -11  15   3      100.12       50.49     18.27 o 
 -10  15   3        2.75        7.98      9.87 o 
  -9  15   3      108.71      120.38     16.00 o 
  -8  15   3      481.05      386.70     16.86 o 
  -7  15   3     1254.15     1102.63     20.97 o 
  -6  15   3     1129.73     1145.25     20.54 o 
  -5  15   3     1728.93     2008.12     25.82 o 
  -4  15   3      216.93      221.12     14.86 o 
  -3  15   3      467.01      422.71     14.15 o 
  -1  15   3      260.72      246.28     12.41 o 
   0  15   3       12.19        2.82      8.27 o 
   1  15   3     4440.63     4214.41     38.67 o 
   2  15   3      296.03      299.52     14.00 o 
   3  15   3      496.64      612.18     15.36 o 
   4  15   3        7.63       -2.28      8.05 o 
   5  15   3      174.72      182.25     14.29 o 
   6  15   3      896.45      735.95     22.91 o 
   7  15   3       35.27       76.54     14.26 o 
   8  15   3       39.08       54.42     12.32 o 
   9  15   3      381.95      353.06     18.18 o 
  10  15   3        0.15      -13.94     14.01 o 
  11  15   3       36.23        3.37     12.55 o 
  12  15   3        6.16      -14.21     27.20 o 
 -14  16   3       56.35       61.45     17.77 o 
 -13  16   3        9.03       13.36     14.21 o 
 -12  16   3       12.14       26.09     14.95 o 
 -11  16   3       14.84       20.55     11.90 o 
 -10  16   3      237.12      284.02     21.45 o 
  -9  16   3      208.62      247.87     15.54 o 
  -8  16   3      133.33       88.54     13.81 o 
  -7  16   3        2.26       31.71     13.08 o 
  -6  16   3       87.02       63.16     11.80 o 
  -5  16   3     1991.21     1899.68     27.53 o 
  -4  16   3      772.85      796.91     19.42 o 
  -3  16   3      500.03      572.17     15.23 o 
  -2  16   3      722.65      710.03     17.15 o 
  -1  16   3     1849.03     1762.15     23.18 o 
   0  16   3     3005.66     3151.98     35.67 o 
   1  16   3     1753.86     2000.57     24.52 o 
   2  16   3     2787.99     2755.00     32.18 o 
   3  16   3      994.26     1049.32     22.00 o 
   4  16   3      798.55      778.55     24.24 o 
   5  16   3       92.13      112.50     10.67 o 
   6  16   3       36.72       42.90     10.65 o 
   7  16   3      109.43      132.79     12.45 o 
   8  16   3      346.84      407.18     19.27 o 
   9  16   3        3.98       18.51     10.94 o 
  10  16   3      130.13      160.97     30.65 o 
  11  16   3        5.74       42.47     21.01 o 
  12  16   3      148.65      111.56     58.91 o 
 -13  17   3       41.85        0.45     14.14 o 
 -12  17   3        0.03       -4.45     12.47 o 
 -11  17   3      111.11      136.80     16.45 o 
 -10  17   3        1.73       17.82     13.00 o 
  -9  17   3      632.07      680.48     20.78 o 
  -8  17   3      227.98      182.15     14.93 o 
  -7  17   3        1.67       -2.07     10.65 o 
  -6  17   3      761.16      552.04     19.24 o 
  -5  17   3      457.97      434.67     18.14 o 
  -4  17   3     2385.06     2283.59     33.14 o 
  -3  17   3     2157.22     2011.12     27.87 o 
  -2  17   3      113.94      160.90     12.27 o 
  -1  17   3     2582.39     2899.10     33.66 o 
   0  17   3     3825.36     3534.72     36.76 o 
   1  17   3     3934.86     3895.19     40.66 o 
   2  17   3      510.42      421.98     18.22 o 
   3  17   3      683.06      606.64     17.67 o 
   4  17   3      751.04     1019.15     20.02 o 
   5  17   3      765.20      664.61     20.73 o 
   6  17   3      194.42      184.72     19.07 o 
   7  17   3      398.97      418.08     19.27 o 
   8  17   3        1.49        2.24     10.06 o 
   9  17   3      224.10      262.70     31.28 o 
  10  17   3       22.90       26.43     12.33 o 
  11  17   3       55.46       28.26     21.98 o 
 -13  18   3        7.91        0.86     12.81 o 
 -12  18   3       27.34       18.04     14.19 o 
 -11  18   3      356.74      398.48     23.06 o 
 -10  18   3      522.62      522.91     22.72 o 
  -9  18   3      120.52      126.58     16.07 o 
  -8  18   3     1077.89     1155.27     25.26 o 
  -7  18   3      290.38      375.28     20.36 o 
  -6  18   3        2.29        9.74     11.12 o 
  -5  18   3     1986.35     1955.05     29.22 o 
  -4  18   3       65.66       49.75     13.34 o 
  -3  18   3      321.49      305.26     17.84 o 
  -2  18   3      933.67      888.44     26.54 o 
  -1  18   3      113.41      102.82     13.52 o 
   0  18   3     1859.44     1872.79     29.60 o 
   1  18   3     2170.71     2081.62     34.47 o 
   2  18   3       11.32       45.07     13.74 o 
   3  18   3       67.21       51.12     14.50 o 
   4  18   3      837.13      812.61     20.52 o 
   5  18   3       57.32       78.01     13.64 o 
   6  18   3      742.91      810.29     25.80 o 
   7  18   3      109.30       53.17     12.21 o 
   8  18   3      153.42      191.30     30.76 o 
   9  18   3        6.25        8.00     15.60 o 
  10  18   3       32.51       25.60     27.18 o 
  11  18   3        0.59       31.75     28.06 o 
 -13  19   3        6.88        2.71     14.28 o 
 -12  19   3        1.71      -17.17     17.17 o 
 -11  19   3      224.76      270.50     21.53 o 
 -10  19   3      594.43      571.69     22.98 o 
  -9  19   3      494.34      487.36     23.80 o 
  -8  19   3       31.99       54.11     14.37 o 
  -7  19   3      238.71      264.31     16.53 o 
  -6  19   3      866.82      956.96     23.43 o 
  -5  19   3        6.24       26.61     12.96 o 
  -4  19   3      188.94      189.38     15.78 o 
  -3  19   3     1456.63     1299.22     28.67 o 
  -2  19   3      669.93      671.36     19.75 o 
  -1  19   3      699.65      633.55     18.24 o 
   0  19   3       74.69      102.16     14.72 o 
   1  19   3     1872.56     2161.72     44.73 o 
   2  19   3        0.37       -7.10     12.96 o 
   3  19   3        9.95        2.97      9.73 o 
   4  19   3       44.22       17.99     11.30 o 
   5  19   3      730.96      779.76     22.35 o 
   6  19   3       22.51       38.67     11.34 o 
   7  19   3      413.02      448.64     25.78 o 
   8  19   3       15.99        4.72     14.26 o 
   9  19   3      103.27       69.87     22.62 o 
  10  19   3        1.09        5.41     21.51 o 
 -12  20   3        2.98        7.85     14.73 o 
 -11  20   3       64.07       51.62     16.33 o 
 -10  20   3       68.02       78.54     20.44 o 
  -9  20   3      454.75      424.75     20.77 o 
  -8  20   3      215.35      200.54     19.12 o 
  -7  20   3       17.45       17.22     12.70 o 
  -6  20   3      115.32      119.96     15.44 o 
  -5  20   3      185.11      255.87     21.77 o 
  -4  20   3       90.70      140.61     15.05 o 
  -3  20   3        3.79       25.39     13.86 o 
  -2  20   3       48.47       61.14     14.21 o 
  -1  20   3      692.84      733.40     21.76 o 
   0  20   3      636.40      670.86     20.51 o 
   1  20   3      284.89      325.85     18.20 o 
   2  20   3      699.65      757.86     21.36 o 
   3  20   3        0.83        9.58     11.63 o 
   4  20   3       48.83       49.11     14.94 o 
   5  20   3        0.13        0.75     10.40 o 
   6  20   3      326.10      349.91     31.63 o 
   7  20   3       20.18       35.50     12.70 o 
   8  20   3      125.73       83.29     15.54 o 
   9  20   3        1.46       20.29     21.18 o 
  10  20   3        8.36       42.10     26.52 o 
 -11  21   3       83.43       61.26     21.09 o 
 -10  21   3      332.28      362.61     23.38 o 
  -9  21   3      162.57      122.64     17.41 o 
  -8  21   3      132.43       88.92     18.29 o 
  -7  21   3      199.80      191.08     16.97 o 
  -6  21   3       25.62       68.69     15.63 o 
  -5  21   3       13.81       38.33     17.04 o 
  -4  21   3       10.33        2.59     11.80 o 
  -3  21   3      238.85      319.66     17.94 o 
  -2  21   3      279.31      280.39     19.31 o 
  -1  21   3      246.54      289.55     18.93 o 
   0  21   3       63.27       57.12     14.05 o 
   1  21   3     1193.71     1114.95     23.68 o 
   2  21   3        2.68        5.32     13.13 o 
   3  21   3       55.16       73.08     16.44 o 
   4  21   3       10.97       18.33     13.85 o 
   5  21   3      105.95       90.32     15.19 o 
   6  21   3        4.69       20.56     14.18 o 
   7  21   3       41.69       57.21     16.09 o 
   8  21   3       16.04       12.54     20.87 o 
   9  21   3       39.16      -16.62     23.23 o 
 -11  22   3      157.00      129.87     20.52 o 
 -10  22   3      130.83      135.53     20.56 o 
  -9  22   3       51.36       73.92     17.42 o 
  -8  22   3       79.36       59.86     19.32 o 
  -7  22   3      246.33      316.49     19.00 o 
  -6  22   3       20.21       31.56     18.51 o 
  -5  22   3      261.86      353.09     20.42 o 
  -4  22   3        0.32       -1.08     14.07 o 
  -3  22   3       61.15       75.63     14.35 o 
  -2  22   3      185.88      176.70     16.33 o 
  -1  22   3       28.92       26.69     14.28 o 
   0  22   3      253.54      176.86     17.37 o 
   1  22   3      127.46      108.92     15.35 o 
   2  22   3      314.13      354.54     41.45 o 
   3  22   3       48.51       38.31     13.54 o 
   4  22   3      191.08      214.72     20.39 o 
   5  22   3        4.05       12.15     11.83 o 
   6  22   3       23.63        4.74     10.76 o 
   7  22   3       23.60       43.72     12.26 o 
   8  22   3       40.87       33.42     22.23 o 
   9  22   3       17.23      -12.45     21.92 o 
 -10  23   3      222.68      224.09     30.53 o 
  -9  23   3       46.49       33.59     17.17 o 
  -8  23   3        9.60       20.11     18.56 o 
  -7  23   3       26.18       14.35     14.29 o 
  -6  23   3       24.65        5.47     16.39 o 
  -5  23   3      221.51      173.44     19.89 o 
  -4  23   3      107.56      110.58     18.16 o 
  -3  23   3       17.68       -7.66     13.12 o 
  -2  23   3       11.31       -2.52     11.74 o 
  -1  23   3      148.81      114.33     19.27 o 
   0  23   3       12.61       11.36     12.86 o 
   1  23   3      142.27      101.33     18.34 o 
   2  23   3       16.02        5.91     11.89 o 
   3  23   3       51.00       45.51     15.77 o 
   4  23   3       27.56       34.54     15.40 o 
   5  23   3        1.68        0.33     10.64 o 
   6  23   3        9.42        8.68     12.84 o 
   7  23   3       15.38       21.24     24.23 o 
   8  23   3       11.78       20.90     23.03 o 
  -9  24   3       64.42       92.25     21.30 o 
  -8  24   3        7.31       23.66     18.36 o 
  -7  24   3        1.57       12.95     16.71 o 
  -6  24   3       40.95       17.68     17.19 o 
  -5  24   3      171.47      168.17     22.79 o 
  -4  24   3        0.01       -3.13     13.20 o 
  -3  24   3       34.31       60.51     20.57 o 
  -2  24   3      143.24      134.21     21.53 o 
  -1  24   3       23.99       35.86     16.34 o 
   0  24   3        4.24        8.88     12.50 o 
   1  24   3        1.65       18.02     15.78 o 
   2  24   3      122.34       79.77     16.21 o 
   3  24   3      151.30      130.67     18.99 o 
   4  24   3       42.51       45.96     14.60 o 
   5  24   3        0.12        0.36     13.47 o 
   6  24   3      102.31       81.55     26.50 o 
   7  24   3        0.03       -1.87     19.72 o 
  -9  25   3       27.80       17.48     17.92 o 
  -8  25   3       45.72       46.01     20.43 o 
  -7  25   3       40.80       43.85     17.92 o 
  -6  25   3       89.07       69.19     19.81 o 
  -5  25   3       28.18       31.14     17.00 o 
  -4  25   3       65.34       46.51     19.14 o 
  -3  25   3      141.43      131.46     19.34 o 
  -2  25   3      122.65      134.36     21.14 o 
  -1  25   3      419.24      552.01     23.65 o 
   0  25   3       71.03       75.05     19.11 o 
   1  25   3        1.69      -10.35     14.11 o 
   2  25   3        1.60       -5.86     17.00 o 
   3  25   3       35.53       37.84     16.04 o 
   4  25   3        0.74        6.93     18.91 o 
   5  25   3      148.32      114.62     27.75 o 
   6  25   3       12.81       22.57     21.83 o 
   7  25   3        6.68        9.69     18.35 o 
  -8  26   3       29.80       52.47     22.34 o 
  -7  26   3       57.29       56.02     18.98 o 
  -6  26   3       10.32        5.03     16.80 o 
  -5  26   3        3.35        3.59     14.80 o 
  -4  26   3       47.80       42.14     20.02 o 
  -3  26   3       54.35       22.73     16.55 o 
  -2  26   3       91.10       63.46     19.15 o 
  -1  26   3       23.16       25.33     16.83 o 
   0  26   3      234.00      260.19     35.12 o 
   1  26   3        0.94        0.02     12.26 o 
   2  26   3      118.04      143.57     19.99 o 
   3  26   3        0.15       11.73     14.93 o 
   4  26   3       21.22       25.43     17.66 o 
   5  26   3        7.54        5.91     22.08 o 
   6  26   3       40.19       37.09     24.39 o 
  -6  27   3        0.31       -1.20     13.75 o 
  -5  27   3       80.04       33.69     17.21 o 
  -4  27   3       61.34       46.68     19.22 o 
  -3  27   3      103.51      109.36     24.39 o 
  -2  27   3       17.87       15.38     18.44 o 
  -1  27   3      303.91      339.38     36.03 o 
   0  27   3       19.75       -8.48     16.07 o 
   1  27   3      300.77      357.67     24.55 o 
   2  27   3        6.74       21.60     16.51 o 
   3  27   3       89.62       77.25     19.72 o 
   4  27   3        4.04       36.83     23.87 o 
  -5  28   3       20.04        9.55     21.12 o 
  -4  28   3       68.00       35.25     17.62 o 
  -3  28   3       95.98       99.38     28.68 o 
  -2  28   3      186.22      131.66     28.53 o 
  -1  28   3        4.69      -10.80     19.28 o 
   0  28   3      214.83      149.18     30.28 o 
   1  28   3       10.69       24.20     19.17 o 
   2  28   3      254.62      251.53     30.31 o 
   3  28   3        0.18       -1.59     12.42 o 
  -1  29   3      417.24      444.34     50.58 o 
 -16   0   4        6.93       18.68     19.40 o 
 -14   0   4      745.91      577.95     31.57 o 
 -12   0   4      406.46      468.33     28.15 o 
 -10   0   4      253.77      234.91     13.73 o 
  -8   0   4     2098.16     1616.87     28.71 o 
  -6   0   4    16348.78    15767.71    124.40 o 
  -4   0   4      121.71      163.03      6.69 o 
  -2   0   4    82607.73    87780.84    733.06 o 
   0   0   4     2028.89     2093.78     22.81 o 
   2   0   4      659.98      648.12     13.92 o 
   4   0   4        1.51        4.46      9.40 o 
   6   0   4     1636.07     1933.17     32.18 o 
   8   0   4      921.18      919.28     36.43 o 
  10   0   4       77.97       63.20     32.57 o 
  12   0   4        0.25      -21.78     27.78 o 
  14   0   4        2.15       23.69     28.65 o 
 -17   1   4      105.17       99.68     21.30 o 
 -16   1   4        2.27       11.09     13.63 o 
 -15   1   4      149.16      136.47     19.58 o 
 -14   1   4       15.03       38.06     13.44 o 
 -13   1   4      678.40      700.78     17.77 o 
 -12   1   4        2.67       11.82     11.03 o 
 -11   1   4       81.26       99.62     11.44 o 
 -10   1   4       79.80       53.66      8.65 o 
  -9   1   4       64.76      123.63      9.32 o 
  -8   1   4     1277.61     1184.89     13.67 o 
  -7   1   4    12057.01    12105.64     72.62 o 
  -6   1   4     4678.19     4170.05     27.25 o 
  -5   1   4     1423.45     1411.80     11.76 o 
  -4   1   4       41.69       34.53      2.76 o 
  -3   1   4     3639.66     3628.27     23.66 o 
  -2   1   4       77.06       66.51     12.86 o 
  -1   1   4     9570.06     8741.00     47.76 o 
   0   1   4      139.53      103.68      5.42 o 
   1   1   4      317.08      292.55      7.54 o 
   2   1   4      272.37      300.19      8.15 o 
   3   1   4     1069.34     1039.00     14.52 o 
   4   1   4       39.55       77.43      7.68 o 
   5   1   4     2526.79     2456.74     23.89 o 
   7   1   4     1411.51     1483.31     30.69 o 
   8   1   4      226.80      288.44     23.08 o 
   9   1   4        8.93      -10.99     13.03 o 
  10   1   4       65.48       50.08     17.48 o 
  11   1   4        6.74        9.92     14.89 o 
  12   1   4        0.42       -8.03     16.26 o 
  13   1   4        6.63       16.38     27.21 o 
  14   1   4        3.56        8.30     18.95 o 
 -16   2   4      191.47      114.99     22.18 o 
 -15   2   4       15.75        8.03     13.38 o 
 -14   2   4      364.11      439.63     18.57 o 
 -13   2   4      279.57      269.19     15.45 o 
 -12   2   4       93.52      102.05     11.58 o 
 -11   2   4       95.91       55.34     11.06 o 
 -10   2   4     1144.99     1111.65     19.51 o 
  -9   2   4      885.08      798.02     14.23 o 
  -8   2   4     2896.99     2948.71     23.41 o 
  -7   2   4      242.62      190.31      8.63 o 
  -6   2   4      896.55      858.91     12.55 o 
  -5   2   4      780.30      697.24      8.28 o 
  -4   2   4     8926.66     8755.18     59.65 o 
  -3   2   4    13960.08    14424.90     99.67 o 
  -2   2   4    41568.11    45282.39    250.89 o 
  -1   2   4     4712.58     4409.50     26.20 o 
   0   2   4     1043.39      736.34      8.21 o 
   1   2   4     3572.63     3633.92     24.53 o 
   2   2   4      141.86       88.86      6.77 o 
   3   2   4      806.97      646.91     12.27 o 
   4   2   4        2.43       21.02      7.14 o 
   5   2   4       94.32      139.80     10.22 o 
   6   2   4      417.67      376.27     12.95 o 
   7   2   4     1795.87     2076.13     31.61 o 
   8   2   4     1196.04     1223.55     35.80 o 
   9   2   4     2084.12     2259.69     38.64 o 
  10   2   4      147.73      154.12     17.50 o 
  11   2   4       16.47       33.29     19.92 o 
  12   2   4        4.05       -2.02     14.25 o 
  13   2   4       15.11       -9.55     15.78 o 
  14   2   4       36.87       17.91     21.68 o 
 -16   3   4       19.45       26.43     13.76 o 
 -15   3   4        1.00       -4.09     11.99 o 
 -14   3   4       16.22       24.79     10.80 o 
 -13   3   4       77.22       81.32     12.23 o 
 -12   3   4       33.10       34.92     11.72 o 
 -11   3   4       38.26       30.41      9.16 o 
 -10   3   4       54.43       59.21      8.06 o 
  -9   3   4      272.87      337.83     11.66 o 
  -8   3   4     3659.76     3542.29     28.27 o 
  -7   3   4     2020.92     2042.13     17.25 o 
  -6   3   4     4709.41     4176.75     28.96 o 
  -5   3   4    15244.30    13661.87     95.49 o 
  -4   3   4     1962.60     1778.62     19.70 o 
  -3   3   4    11262.32    11551.58    102.41 o 
  -2   3   4     5888.24     5961.90     33.88 o 
  -1   3   4     4622.29     5518.64     32.51 o 
   0   3   4     4436.85     4352.27     25.74 o 
   1   3   4       98.48      134.94      4.66 o 
   2   3   4      383.37      319.97      8.90 o 
   3   3   4     2424.37     2142.38     20.49 o 
   4   3   4     2335.59     2712.79     22.51 o 
   5   3   4       73.10       88.95     15.38 o 
   6   3   4     2116.48     2464.04     27.97 o 
   7   3   4      184.21      185.75     15.18 o 
   8   3   4       92.85       70.52     15.82 o 
   9   3   4      196.81      215.74     19.31 o 
  10   3   4      152.56      225.31     16.68 o 
  11   3   4        5.55       31.70     14.89 o 
  12   3   4        5.33       16.04     16.42 o 
  13   3   4        0.79       -8.57     15.78 o 
  14   3   4        6.36       11.42     16.77 o 
 -16   4   4       22.07       37.46     15.20 o 
 -15   4   4        0.37       -2.04     11.71 o 
 -14   4   4       79.59       51.21     13.23 o 
 -13   4   4      142.74      112.49     11.44 o 
 -12   4   4      121.06      125.39     12.46 o 
 -11   4   4      244.27      263.84     14.68 o 
 -10   4   4      113.29      139.72      9.60 o 
  -9   4   4       97.53       81.12      7.61 o 
  -8   4   4      401.52      312.46      9.80 o 
  -7   4   4      588.08      755.67     12.54 o 
  -6   4   4     3430.17     3273.50     33.94 o 
  -5   4   4       81.34       51.64      9.51 o 
  -4   4   4      575.89      439.77     11.57 o 
  -3   4   4     5336.60     5115.41     29.87 o 
  -2   4   4     1747.75     1388.09     13.50 o 
  -1   4   4      894.71      849.62     11.44 o 
   0   4   4      893.89      922.16      9.65 o 
   1   4   4       69.06       55.40      8.26 o 
   2   4   4      317.91      230.14      5.39 o 
   3   4   4      862.78      620.75     28.38 o 
   4   4   4     1882.27     2444.07     23.19 o 
   5   4   4     3500.97     3262.29     27.60 o 
   6   4   4      243.75      301.43     16.88 o 
   7   4   4     2781.28     2989.52     34.48 o 
   8   4   4     3801.88     4054.45     46.91 o 
   9   4   4      624.20      615.79     19.95 o 
  10   4   4       15.11        1.68     12.53 o 
  11   4   4      175.50      227.96     32.24 o 
  12   4   4      112.43      103.46     28.89 o 
  13   4   4        2.57       -0.85     16.37 o 
  14   4   4        4.33        2.91     14.59 o 
 -16   5   4        0.56      -14.55     16.29 o 
 -15   5   4       19.66        7.73     13.27 o 
 -14   5   4        0.98        4.64     11.61 o 
 -13   5   4       46.61        8.68     10.76 o 
 -12   5   4       74.07       47.20     10.22 o 
 -11   5   4        0.71        7.91      8.01 o 
 -10   5   4      238.26      233.87      9.68 o 
  -9   5   4      429.08      383.41     12.26 o 
  -8   5   4      149.31      222.30      9.84 o 
  -7   5   4     2690.35     2705.81     21.32 o 
  -6   5   4     1084.12      858.93     12.87 o 
  -5   5   4       37.50       24.67      5.45 o 
  -4   5   4        2.21       12.14      2.95 o 
  -3   5   4    11850.99    11346.42     63.33 o 
  -2   5   4       16.23       29.10      4.95 o 
  -1   5   4     1625.65     1299.80     14.82 o 
   0   5   4       74.86      114.14      5.99 o 
   1   5   4      738.29      763.31     15.43 o 
   2   5   4     5106.64     5379.36     44.85 o 
   3   5   4     2758.78     2524.37     31.77 o 
   4   5   4     2637.58     2316.05     25.18 o 
   5   5   4       81.03       81.42      8.40 o 
   6   5   4     1556.25     1291.91     19.79 o 
   7   5   4      206.72      233.42     12.63 o 
   8   5   4      243.76      359.45     17.95 o 
   9   5   4      612.73      609.67     20.46 o 
  10   5   4       10.56       25.73     14.26 o 
  11   5   4       61.75       63.79     20.11 o 
  12   5   4       13.51       21.97     14.72 o 
  13   5   4        1.59        6.14     15.38 o 
  14   5   4        0.69        4.15     15.16 o 
 -16   6   4        1.62       17.39     13.46 o 
 -15   6   4       89.60       81.90     14.18 o 
 -14   6   4      284.29      246.99     28.83 o 
 -13   6   4       20.30       29.58     10.43 o 
 -12   6   4       16.38       11.04      9.77 o 
 -11   6   4        4.15       15.84      8.53 o 
 -10   6   4       21.51       46.68      9.26 o 
  -9   6   4       21.40       18.03      6.57 o 
  -8   6   4      131.88       79.63      7.93 o 
  -7   6   4       22.35       27.17      7.67 o 
  -6   6   4      883.68      719.67     11.44 o 
  -5   6   4     4517.90     4164.47     27.73 o 
  -4   6   4       63.55       36.72      5.65 o 
  -3   6   4      949.37      899.90     10.34 o 
  -2   6   4      510.00      501.87      9.50 o 
  -1   6   4      599.70      559.30      9.10 o 
   0   6   4        0.01        6.81      4.05 o 
   1   6   4     3646.92     3338.03     33.32 o 
   2   6   4     7545.15     7153.15     58.04 o 
   3   6   4      842.35      795.33     13.10 o 
   4   6   4      490.01      457.16     14.43 o 
   5   6   4     3071.39     3094.24     30.25 o 
   6   6   4      549.39      509.79     14.48 o 
   7   6   4     2216.38     2404.96     28.70 o 
   8   6   4     1125.40     1143.49     22.97 o 
   9   6   4      416.13      467.81     18.62 o 
  10   6   4      243.59      292.17     32.20 o 
  11   6   4       42.93       30.70     17.60 o 
  12   6   4       38.34       38.02     15.45 o 
  13   6   4        5.43        6.01     12.00 o 
 -16   7   4        9.02       23.08     18.97 o 
 -15   7   4       61.72       45.61     13.15 o 
 -14   7   4        0.48        4.82      9.99 o 
 -13   7   4       37.83       37.70     12.08 o 
 -12   7   4       30.76       85.22     12.12 o 
 -11   7   4      152.04      120.94     12.80 o 
 -10   7   4      750.01      943.49     21.90 o 
  -9   7   4      120.89      187.98     11.99 o 
  -8   7   4      495.45      500.47     11.83 o 
  -7   7   4     1499.29     1495.08     17.60 o 
  -6   7   4     2746.30     2401.53     19.44 o 
  -5   7   4      117.22      159.96      7.34 o 
  -4   7   4      754.59      718.08     12.21 o 
  -3   7   4     1430.92     1337.98     13.96 o 
  -2   7   4       36.28       83.80      6.88 o 
  -1   7   4      105.44       56.44      6.72 o 
   0   7   4      483.39      336.25      7.04 o 
   1   7   4     2823.09     2556.71     30.02 o 
   2   7   4     8543.06     9596.37     73.82 o 
   3   7   4      113.27      107.02      6.65 o 
   4   7   4      431.25      474.29      9.92 o 
   5   7   4     1076.21     1259.08     15.87 o 
   6   7   4     3093.55     3354.58     32.14 o 
   7   7   4       59.21       60.09     12.23 o 
   8   7   4      716.95      662.11     16.77 o 
   9   7   4        2.33        7.32     10.24 o 
  10   7   4      151.78      253.96     31.15 o 
  11   7   4       98.30       81.82     14.14 o 
  12   7   4       58.24       -1.63     14.27 o 
  13   7   4        2.97       13.50     14.11 o 
 -16   8   4       16.95       32.81     21.89 o 
 -15   8   4        5.90        0.10     10.53 o 
 -14   8   4        8.65       12.55     11.80 o 
 -13   8   4       15.63       16.31     11.37 o 
 -12   8   4      196.69      223.77     14.12 o 
 -11   8   4      576.28      484.06     15.69 o 
 -10   8   4       27.54       14.99     11.21 o 
  -9   8   4     1821.81     1850.42     22.36 o 
  -8   8   4     3243.11     3009.19     27.50 o 
  -7   8   4     2368.58     2077.71     21.82 o 
  -6   8   4     2654.92     2675.32     21.34 o 
  -5   8   4      281.24      300.14      8.01 o 
  -4   8   4     3628.30     3553.10     27.75 o 
  -3   8   4     1846.77     2082.51     19.24 o 
  -2   8   4      914.31      942.62     17.07 o 
  -1   8   4     7848.46     6457.69     40.43 o 
   0   8   4     1462.73     1340.19     12.88 o 
   1   8   4       31.94       28.26      6.70 o 
   2   8   4     4474.91     5437.25     50.10 o 
   3   8   4       13.24       28.59      5.12 o 
   4   8   4       84.10       66.68      5.95 o 
   5   8   4     1403.83     1429.73     19.31 o 
   6   8   4      519.19      462.03     14.28 o 
   7   8   4     1911.74     1979.08     25.24 o 
   8   8   4        0.38        5.53     11.19 o 
   9   8   4       26.07       42.87     11.02 o 
  10   8   4      124.41       65.20     14.33 o 
  11   8   4       99.25       89.69     20.91 o 
  12   8   4       17.35        9.84     14.66 o 
  13   8   4       32.23       35.20     16.68 o 
 -16   9   4       15.62       -8.03     19.71 o 
 -15   9   4       29.91       28.45     11.92 o 
 -14   9   4        9.70        7.19      9.71 o 
 -13   9   4       23.48       10.12      9.52 o 
 -12   9   4      442.40      463.35     17.70 o 
 -11   9   4      261.16      262.69     14.27 o 
 -10   9   4       68.86       93.71     11.85 o 
  -9   9   4     6585.55     6172.88     52.88 o 
  -8   9   4      918.75      965.40     17.65 o 
  -7   9   4     2948.82     2587.85     24.58 o 
  -6   9   4       24.18       33.80      8.12 o 
  -5   9   4        6.28       23.20      6.08 o 
  -4   9   4      803.96      919.61     15.04 o 
  -2   9   4      529.45      490.12      9.75 o 
  -1   9   4        8.28        9.22      5.14 o 
   0   9   4      112.69       72.74      7.12 o 
   1   9   4     1500.30     1255.98     13.62 o 
   2   9   4      115.42       95.19     10.44 o 
   3   9   4     1379.78     1305.79     17.94 o 
   4   9   4      906.66      840.32     11.62 o 
   5   9   4      517.10      503.13     11.81 o 
   6   9   4     1431.57     1438.39     19.75 o 
   7   9   4        4.58        4.55      9.59 o 
   8   9   4      974.41      986.78     18.41 o 
   9   9   4       35.76       62.66     13.67 o 
  10   9   4       57.84       52.53     13.50 o 
  11   9   4       28.21       46.22     14.26 o 
  12   9   4       47.26       33.48     15.87 o 
  13   9   4        0.88        9.85     18.48 o 
 -16  10   4       56.66       19.57     23.66 o 
 -15  10   4        4.72        0.63     11.88 o 
 -14  10   4        3.43       -3.23     10.77 o 
 -13  10   4      209.40      238.00     25.73 o 
 -12  10   4       56.94       68.61     15.83 o 
 -11  10   4      119.83      170.50     12.19 o 
 -10  10   4      270.40      303.51     14.99 o 
  -9  10   4     1163.29     1124.26     27.03 o 
  -8  10   4     2644.68     2610.97     25.74 o 
  -7  10   4      553.42      578.95     15.99 o 
  -6  10   4      629.48      500.29     12.30 o 
  -5  10   4      390.59      409.51     10.80 o 
  -4  10   4     3807.06     3869.43     32.25 o 
  -3  10   4     2244.36     2268.46     21.43 o 
  -2  10   4     1956.11     1469.48     16.25 o 
  -1  10   4      807.04      590.06     11.83 o 
   0  10   4     2340.09     2574.07     24.40 o 
   1  10   4     3039.48     2784.12     23.75 o 
   2  10   4     1355.73     1233.22     16.68 o 
   3  10   4     1133.85     1026.02     18.99 o 
   4  10   4     1520.77     1378.33     16.08 o 
   5  10   4       19.08       16.09      7.04 o 
   6  10   4       76.98       68.70     10.32 o 
   7  10   4       91.20       71.83      8.61 o 
   8  10   4      128.17      113.92     14.56 o 
   9  10   4       99.60       98.92     14.40 o 
  10  10   4       95.77      104.54     14.18 o 
  11  10   4        7.70        8.93     16.74 o 
  12  10   4        6.03        5.42     13.20 o 
  13  10   4        0.06        5.13     19.39 o 
 -15  11   4       36.73        8.93     18.05 o 
 -14  11   4       43.26       24.72     13.39 o 
 -13  11   4        1.86       12.76      9.73 o 
 -12  11   4       36.28       30.77     13.42 o 
 -11  11   4       41.11       44.10     12.47 o 
 -10  11   4     1025.34     1011.61     19.83 o 
  -9  11   4     5490.56     5394.79     45.90 o 
  -8  11   4      209.61      280.78     12.24 o 
  -7  11   4     4388.95     4675.20     37.67 o 
  -6  11   4      178.56      186.87      9.73 o 
  -5  11   4      260.96      267.69      9.70 o 
  -4  11   4      547.68      550.48     12.82 o 
  -3  11   4      240.68      287.17     11.12 o 
  -2  11   4     2175.70     2294.11     22.74 o 
  -1  11   4     2424.01     2075.83     21.45 o 
   0  11   4        9.92       11.21      7.06 o 
   1  11   4     2164.82     2074.70     19.79 o 
   2  11   4     2884.27     2783.58     24.69 o 
   3  11   4      612.56      783.09     14.19 o 
   4  11   4       22.84       47.47      6.75 o 
   5  11   4     1025.88      989.14     15.88 o 
   6  11   4       13.01       25.43      8.63 o 
   7  11   4      569.70      571.80     16.65 o 
   8  11   4        0.14      -10.94     10.94 o 
   9  11   4       43.56       15.71      9.65 o 
  10  11   4       58.77       76.62     14.97 o 
  11  11   4       17.41        3.67     13.19 o 
  12  11   4        0.52       13.09     12.85 o 
  13  11   4        1.50       -1.26     19.99 o 
 -15  12   4        3.38       -0.19     16.96 o 
 -14  12   4       70.51       72.99     22.42 o 
 -13  12   4       73.22       68.26     15.95 o 
 -12  12   4      407.38      405.16     16.61 o 
 -11  12   4      195.47      259.34     17.18 o 
 -10  12   4       24.55       20.84      9.65 o 
  -9  12   4      932.25     1036.13     20.76 o 
  -8  12   4     2414.03     2376.82     29.73 o 
  -7  12   4        3.79       19.01      8.41 o 
  -6  12   4     2538.71     2708.37     27.48 o 
  -5  12   4      105.45      118.89     10.07 o 
  -4  12   4     1185.15     1138.21     17.16 o 
  -3  12   4        0.68        1.48      5.69 o 
  -2  12   4       24.58       13.51      7.01 o 
  -1  12   4      422.98      412.49     13.57 o 
   0  12   4     3438.95     3097.39     28.48 o 
   1  12   4      122.53      157.95      8.10 o 
   2  12   4      752.25      786.94     13.90 o 
   3  12   4       42.70       56.03      6.37 o 
   4  12   4       61.05       75.35      7.80 o 
   5  12   4      309.65      371.49     11.50 o 
   6  12   4      171.20      183.82     13.09 o 
   7  12   4      174.00      234.72     10.53 o 
   8  12   4      198.12      259.56     25.08 o 
   9  12   4        1.52       -5.80     12.35 o 
  10  12   4        0.77       13.59     14.46 o 
  11  12   4        3.95       16.51     12.85 o 
  12  12   4        7.05       10.74     18.51 o 
 -15  13   4       71.19       50.36     27.30 o 
 -14  13   4       33.83        3.35     12.31 o 
 -13  13   4        1.38        3.87     11.59 o 
 -12  13   4        6.11        3.22     10.26 o 
 -11  13   4       98.06      130.02     13.30 o 
 -10  13   4       62.71       40.50     10.76 o 
  -9  13   4     1040.04     1081.26     20.45 o 
  -8  13   4        2.92       45.74     10.52 o 
  -7  13   4     2310.16     2141.16     26.83 o 
  -6  13   4        9.69       14.20      8.15 o 
  -5  13   4     1434.18     1278.61     21.43 o 
  -4  13   4      172.66      228.84     11.01 o 
  -3  13   4     1959.89     1721.81     22.06 o 
  -2  13   4      270.85      248.47     11.65 o 
  -1  13   4     6596.86     7442.41     53.95 o 
   0  13   4      393.19      332.23     11.01 o 
   1  13   4     1363.32     1126.59     18.93 o 
   2  13   4      210.91      180.21      9.99 o 
   3  13   4     1140.14     1037.42     17.06 o 
   4  13   4      145.10      206.26     10.27 o 
   5  13   4      103.22       99.21      7.36 o 
   6  13   4      484.02      415.45     18.92 o 
   7  13   4      244.61      290.96     14.48 o 
   8  13   4      305.75      412.44     25.72 o 
   9  13   4      174.40      228.08     16.94 o 
  10  13   4        7.95       18.89     10.49 o 
  11  13   4       13.60       23.01     13.25 o 
  12  13   4        2.62       -0.76     18.50 o 
 -15  14   4       19.59        9.93     18.90 o 
 -14  14   4      119.39       61.73     26.37 o 
 -13  14   4       78.92       55.11     15.35 o 
 -12  14   4       93.35       88.00     13.72 o 
 -11  14   4      146.74      127.71     14.23 o 
 -10  14   4       52.16       78.19     15.23 o 
  -9  14   4        5.50       18.15     10.78 o 
  -8  14   4     1050.31     1125.31     22.72 o 
  -7  14   4      331.53      326.16     15.58 o 
  -6  14   4      129.19       97.09     12.09 o 
  -5  14   4       29.21       47.85     10.69 o 
  -4  14   4     2029.47     2043.51     25.91 o 
  -3  14   4       15.08        2.26      8.27 o 
  -2  14   4      982.53      907.37     17.26 o 
  -1  14   4      441.39      489.73     14.77 o 
   0  14   4      641.49      562.84     18.49 o 
   1  14   4      589.40      723.04     20.09 o 
   2  14   4        1.84       14.78      6.90 o 
   3  14   4      208.98      195.00     10.86 o 
   4  14   4     1439.19     1489.34     18.54 o 
   5  14   4        0.57        4.23      9.27 o 
   6  14   4       71.09       53.77      8.37 o 
   7  14   4      510.63      422.77     26.13 o 
   8  14   4      122.37      125.73     11.81 o 
   9  14   4       45.95       56.04     11.32 o 
  10  14   4       58.79       38.77     14.27 o 
  11  14   4        5.05       -1.59     20.85 o 
  12  14   4       20.17       26.18     33.07 o 
 -14  15   4        9.24        4.46     18.00 o 
 -13  15   4       30.65       29.12     13.09 o 
 -12  15   4      104.86       81.53     16.32 o 
 -11  15   4       70.96       81.40     12.49 o 
 -10  15   4       29.30       35.23     11.67 o 
  -9  15   4      206.01      184.06     15.01 o 
  -8  15   4      324.48      338.46     16.36 o 
  -7  15   4      707.29      802.00     19.24 o 
  -6  15   4      151.25      146.09     13.76 o 
  -5  15   4     1595.66     1581.07     25.12 o 
  -4  15   4       69.68       90.35     12.29 o 
  -3  15   4     1530.33     1642.68     22.60 o 
  -2  15   4      399.91      389.16     15.73 o 
  -1  15   4      610.99      448.57     16.75 o 
   0  15   4     2400.02     2561.64     30.41 o 
   1  15   4       35.29       59.68     11.44 o 
   2  15   4       72.07       65.96     10.57 o 
   3  15   4      352.10      281.67     11.36 o 
   4  15   4      775.71      626.04     16.32 o 
   5  15   4        3.71        5.17      6.84 o 
   6  15   4        2.28       13.65      9.51 o 
   7  15   4      579.23      544.55     25.16 o 
   8  15   4       67.62       42.06     10.94 o 
   9  15   4       23.68       -3.05      8.33 o 
  10  15   4       31.79       14.51     18.99 o 
  11  15   4        3.53       24.75     24.82 o 
 -14  16   4       54.75       14.44     22.82 o 
 -13  16   4        5.26       -6.09     12.13 o 
 -12  16   4       36.12       33.05     12.87 o 
 -11  16   4        0.02        9.05     12.26 o 
 -10  16   4        4.89        5.97     11.14 o 
  -9  16   4       24.21       22.09     11.97 o 
  -8  16   4       30.13       43.60     12.51 o 
  -7  16   4      470.80      584.55     17.29 o 
  -6  16   4     1261.14     1323.22     23.82 o 
  -5  16   4      643.01      580.58     16.66 o 
  -4  16   4      138.32      161.13     13.48 o 
  -3  16   4       35.52       26.96      9.93 o 
  -2  16   4      766.03      737.61     17.21 o 
  -1  16   4      181.81      165.83     12.90 o 
   0  16   4      278.93      272.44     13.57 o 
   1  16   4     1028.42     1044.70     20.22 o 
   2  16   4       29.47       65.85     11.93 o 
   3  16   4     1007.83      910.36     23.02 o 
   4  16   4       15.86       20.21     10.29 o 
   5  16   4      160.91      154.87     12.94 o 
   6  16   4      123.99      124.53     13.22 o 
   7  16   4       64.49       84.15     11.29 o 
   8  16   4      158.03      130.46     10.93 o 
   9  16   4      112.84       85.61     18.78 o 
  10  16   4       15.44       33.87     21.27 o 
  11  16   4      145.95      157.28     39.30 o 
 -13  17   4        0.19        4.91     15.74 o 
 -12  17   4       12.95       11.63     15.36 o 
 -11  17   4        0.37        2.46     10.02 o 
 -10  17   4        0.18        1.84     11.25 o 
  -9  17   4       15.64       24.37     12.12 o 
  -8  17   4        8.86       10.15     11.09 o 
  -7  17   4      339.73      261.31     16.55 o 
  -6  17   4      440.78      519.45     18.62 o 
  -5  17   4       37.95       83.68     13.42 o 
  -4  17   4      601.21      603.87     20.30 o 
  -3  17   4      211.45      230.45     14.13 o 
  -2  17   4      266.19      259.14     14.23 o 
  -1  17   4      680.57      852.89     22.42 o 
   0  17   4     2058.30     1634.64     27.26 o 
   1  17   4      203.53      263.61     15.67 o 
   2  17   4     1389.53     1390.74     22.84 o 
   3  17   4       65.16       51.54      9.86 o 
   4  17   4     1134.19     1267.93     42.91 o 
   5  17   4      115.72      108.85     16.17 o 
   6  17   4      134.44      138.23     14.68 o 
   7  17   4      456.63      421.39     23.91 o 
   8  17   4      321.76      314.55     32.94 o 
   9  17   4        4.85        3.99     17.37 o 
  10  17   4       91.69       81.33     27.90 o 
  11  17   4        0.00      -20.67     30.80 o 
 -13  18   4       10.04        3.38     16.68 o 
 -12  18   4        1.18       -4.71     10.15 o 
 -11  18   4       76.12       63.53     16.66 o 
 -10  18   4       28.31       37.00     12.81 o 
  -9  18   4       18.21       34.94     12.90 o 
  -8  18   4       36.30       45.22     14.30 o 
  -7  18   4       39.41       23.23     11.37 o 
  -6  18   4        9.12       24.91     15.08 o 
  -5  18   4      357.43      350.82     18.42 o 
  -4  18   4      307.20      312.60     15.30 o 
  -3  18   4       35.60       25.60     13.18 o 
  -2  18   4      439.00      482.28     17.06 o 
  -1  18   4      281.87      226.46     15.58 o 
   0  18   4      810.36      844.84     21.28 o 
   1  18   4     1449.20     1329.20     23.03 o 
   2  18   4       94.75      128.37     12.93 o 
   3  18   4     1353.54     1559.36     32.26 o 
   4  18   4       21.00       11.89      9.22 o 
   5  18   4       71.42       93.64     16.67 o 
   6  18   4       48.63       34.99      9.95 o 
   7  18   4      113.96      108.61     11.76 o 
   8  18   4        3.00       -9.55     19.16 o 
   9  18   4      114.33      169.48     24.15 o 
  10  18   4       16.66       35.49     23.02 o 
 -13  19   4       32.55        5.38     21.03 o 
 -12  19   4        6.86        8.11     15.47 o 
 -11  19   4      193.75      196.57     17.18 o 
 -10  19   4        0.05        2.88     13.85 o 
  -9  19   4       23.96       21.97     15.93 o 
  -8  19   4      268.26      326.51     21.25 o 
  -7  19   4      345.35      269.12     18.54 o 
  -6  19   4       13.52       21.33     12.75 o 
  -5  19   4      640.25      662.11     24.83 o 
  -4  19   4       10.36       27.45     11.85 o 
  -3  19   4      508.83      418.86     21.74 o 
  -2  19   4      194.86      211.45     17.11 o 
  -1  19   4       75.78       47.01     12.77 o 
   0  19   4      700.91      842.73     20.81 o 
   1  19   4      965.94      999.85     21.84 o 
   2  19   4      159.96      151.23     12.62 o 
   3  19   4       49.15       69.76     13.27 o 
   4  19   4      336.71      384.83     17.74 o 
   5  19   4       36.95       31.01     12.58 o 
   6  19   4      392.16      319.62     19.42 o 
   7  19   4        3.35        5.48     11.25 o 
   8  19   4      107.99      146.82     44.67 o 
   9  19   4        7.73       26.04     22.82 o 
  10  19   4       63.07       93.94     33.27 o 
 -12  20   4        0.84       -9.39     14.03 o 
 -11  20   4       65.24       64.09     16.54 o 
 -10  20   4      252.61      269.46     23.11 o 
  -9  20   4      120.46      139.71     17.22 o 
  -8  20   4      333.41      330.34     18.92 o 
  -7  20   4      385.49      457.36     23.48 o 
  -6  20   4        2.71       -5.73     11.66 o 
  -5  20   4        2.34        3.56     11.97 o 
  -4  20   4      281.40      331.54     17.76 o 
  -3  20   4      221.07      235.33     16.03 o 
  -2  20   4        6.54        1.28      8.84 o 
  -1  20   4        1.44       21.30     15.07 o 
   0  20   4      202.52      168.82     14.05 o 
   1  20   4      255.53      336.00     15.66 o 
   2  20   4        5.60       13.35     13.44 o 
   3  20   4       38.48       13.68     13.55 o 
   4  20   4      230.82      211.90     23.66 o 
   5  20   4      409.03      380.73     21.08 o 
   6  20   4       62.31       44.63     12.98 o 
   7  20   4       82.37       35.92     22.30 o 
   8  20   4        5.85       -5.31     19.27 o 
   9  20   4        7.80       15.81     23.25 o 
 -12  21   4       17.46       20.66     19.96 o 
 -11  21   4      262.18      220.21     20.48 o 
 -10  21   4       23.52       26.93     16.37 o 
  -9  21   4      537.56      605.16     26.42 o 
  -8  21   4       21.36       21.04     14.01 o 
  -7  21   4      146.92      132.09     22.40 o 
  -6  21   4       68.37       42.04     14.09 o 
  -5  21   4      540.46      543.50     24.71 o 
  -4  21   4      242.59      269.44     19.24 o 
  -3  21   4      264.23      209.41     17.12 o 
  -2  21   4       34.07       37.90     14.96 o 
  -1  21   4      231.96      276.16     17.78 o 
   0  21   4       10.32       30.16     12.85 o 
   1  21   4       88.10       88.75     15.89 o 
   2  21   4       39.23       41.47     15.06 o 
   3  21   4      264.10      251.95     31.21 o 
   4  21   4      234.44      202.37     22.13 o 
   5  21   4      118.44      107.63     18.58 o 
   6  21   4      137.90      102.49     26.71 o 
   7  21   4       50.93      109.20     28.88 o 
   8  21   4       54.84       33.71     24.63 o 
   9  21   4        1.36        5.16     22.57 o 
 -11  22   4       26.62       41.68     24.75 o 
 -10  22   4      587.62      697.00     27.28 o 
  -9  22   4       33.20       41.31     17.65 o 
  -8  22   4      175.85      176.12     27.19 o 
  -7  22   4       76.61       81.96     17.99 o 
  -6  22   4      319.46      391.28     23.61 o 
  -5  22   4        4.02       20.08     13.73 o 
  -4  22   4        2.44        0.10     11.80 o 
  -3  22   4      344.01      291.01     19.76 o 
  -2  22   4      506.31      445.50     18.43 o 
  -1  22   4        5.01        4.00     12.55 o 
   0  22   4       56.58       61.65     14.92 o 
   1  22   4      162.15      167.27     18.18 o 
   2  22   4       39.31       23.04     12.42 o 
   3  22   4      285.37      277.82     31.76 o 
   4  22   4      132.01      145.75     20.07 o 
   5  22   4       93.90       82.10     22.43 o 
   6  22   4      132.38      120.03     30.28 o 
   7  22   4        1.66      -10.19     25.11 o 
   8  22   4       20.00       11.86     24.56 o 
 -10  23   4       15.37       18.36     16.16 o 
  -9  23   4       38.06       58.82     22.24 o 
  -8  23   4       30.15        4.72     14.61 o 
  -7  23   4      398.58      476.91     37.12 o 
  -6  23   4        1.84        1.81     13.54 o 
  -5  23   4      434.72      528.99     23.76 o 
  -4  23   4      531.03      516.41     23.16 o 
  -3  23   4      127.17      173.82     20.87 o 
  -2  23   4       26.09       33.78     14.22 o 
  -1  23   4      632.99      671.25     29.84 o 
   0  23   4        1.87        0.73     12.01 o 
   1  23   4      164.29      144.11     17.69 o 
   2  23   4       21.65       20.84     13.52 o 
   3  23   4      232.85      197.33     27.44 o 
   4  23   4       23.13       13.44     15.76 o 
   5  23   4       47.38       43.33     21.19 o 
   6  23   4        9.21       28.38     26.26 o 
   7  23   4       58.74       24.55     24.61 o 
  -9  24   4        0.01        8.51     16.59 o 
  -8  24   4      102.56       99.26     29.17 o 
  -7  24   4        1.44       10.02     17.66 o 
  -6  24   4      155.25       82.80     21.36 o 
  -5  24   4      129.54      104.96     19.09 o 
  -4  24   4      179.12      265.77     20.34 o 
  -3  24   4       18.07       16.36     15.59 o 
  -2  24   4      496.51      639.97     29.90 o 
  -1  24   4        0.95        1.28     11.70 o 
   0  24   4      543.75      634.77     25.37 o 
   1  24   4       15.26        8.63     12.40 o 
   2  24   4       67.77       77.03     18.13 o 
   3  24   4        4.73       -6.87     12.27 o 
   4  24   4        0.59      -14.90     14.96 o 
   5  24   4       27.34       19.57     23.24 o 
   6  24   4       40.00       18.34     25.72 o 
   7  24   4        7.51       -2.02     21.39 o 
  -9  25   4       74.59       66.16     23.77 o 
  -8  25   4       18.19       16.83     16.35 o 
  -7  25   4        1.39        2.22     15.36 o 
  -6  25   4       19.84       31.96     16.57 o 
  -5  25   4       84.51       68.24     20.48 o 
  -4  25   4       82.73       75.49     18.17 o 
  -3  25   4      602.44      714.58     34.92 o 
  -2  25   4       81.29       71.62     18.16 o 
  -1  25   4      777.65      876.75     26.15 o 
   0  25   4        0.07       25.04     17.83 o 
   1  25   4       38.62       42.86     15.30 o 
   2  25   4       20.38       20.72     15.01 o 
   3  25   4       86.73       75.00     16.60 o 
   4  25   4       43.98       32.74     24.54 o 
   5  25   4        2.06       17.55     23.92 o 
   6  25   4       23.59       -8.61     21.23 o 
  -8  26   4       18.85       15.56     17.38 o 
  -7  26   4        0.12      -15.52     18.34 o 
  -6  26   4       66.64       27.74     19.14 o 
  -5  26   4       22.18       -4.21     15.69 o 
  -4  26   4      172.09      148.15     23.61 o 
  -3  26   4      184.28      192.48     24.71 o 
  -2  26   4      357.76      289.42     30.27 o 
  -1  26   4      134.92      124.77     19.73 o 
   0  26   4      162.89      183.62     21.71 o 
   1  26   4        0.34        5.32     13.87 o 
   2  26   4       42.22       41.59     15.87 o 
   3  26   4        5.59       11.61     17.45 o 
   4  26   4        3.06       10.47     25.09 o 
   5  26   4      141.28      158.09     33.34 o 
  -6  27   4        2.93       14.62     20.68 o 
  -5  27   4       47.74       22.76     18.54 o 
  -4  27   4        5.74       27.82     17.95 o 
  -3  27   4      199.14      143.01     26.03 o 
  -2  27   4      360.74      404.15     34.76 o 
  -1  27   4       72.36       66.69     16.95 o 
   0  27   4        0.40        1.06     13.28 o 
   1  27   4       22.16        1.44     15.47 o 
   2  27   4       29.74       45.38     15.15 o 
   3  27   4        8.00       32.25     24.31 o 
  -4  28   4       61.45       39.68     22.62 o 
  -3  28   4       36.89       30.95     16.99 o 
  -2  28   4        6.76       -3.66     14.29 o 
  -1  28   4      105.94       84.77     20.98 o 
   0  28   4       64.05       51.60     20.00 o 
   1  28   4        2.02       14.28     16.05 o 
   2  28   4        3.05       -4.03     24.02 o 
 -17   0   5       18.02      -10.65     23.98 o 
 -15   0   5      184.87      243.62     58.43 o 
 -13   0   5      312.47      420.27     19.59 o 
 -11   0   5      180.31      133.02     13.97 o 
  -9   0   5      321.49      339.89     13.01 o 
  -7   0   5     1304.78     1293.20     19.59 o 
  -5   0   5     2034.18     1670.76     22.77 o 
  -3   0   5    40619.62    45575.52    361.27 o 
  -1   0   5       17.50       26.36     10.46 o 
   1   0   5    13004.49    12552.01    103.37 o 
   3   0   5     6077.84     5933.51     64.10 o 
   5   0   5     1268.75     1548.46     30.70 o 
   7   0   5      217.99      165.55     30.19 o 
   9   0   5       74.41      130.81     21.34 o 
  11   0   5      132.10       51.21     28.46 o 
  13   0   5       19.85       18.98     28.91 o 
 -17   1   5        3.62       20.37     19.01 o 
 -16   1   5       20.95       21.20     13.78 o 
 -15   1   5        0.76        7.07     11.39 o 
 -14   1   5     1038.85     1127.78     25.62 o 
 -13   1   5        0.38        3.43      8.86 o 
 -12   1   5      411.90      426.95     14.89 o 
 -11   1   5        7.45       11.84      8.65 o 
 -10   1   5       19.94        9.38      6.21 o 
  -9   1   5      189.43      233.42      9.11 o 
  -8   1   5     1064.36     1087.25     14.19 o 
  -7   1   5     1569.39     1584.51     13.97 o 
  -6   1   5      736.32      731.86      9.97 o 
  -5   1   5      436.82      409.82      5.85 o 
  -4   1   5    17849.83    17701.35     94.84 o 
  -3   1   5     6720.02     6394.08     36.20 o 
  -2   1   5     9743.58    10033.27     55.78 o 
  -1   1   5      880.47      830.76     11.40 o 
   0   1   5       42.79       55.19      5.15 o 
   1   1   5      280.49      277.08      7.40 o 
   2   1   5     1068.92      895.46     12.04 o 
   3   1   5       30.60       50.76      7.14 o 
   4   1   5     2325.91     2104.87     24.35 o 
   5   1   5       86.71      109.34      9.84 o 
   6   1   5     2356.49     2393.84     35.25 o 
   7   1   5       67.19       87.63     14.37 o 
   8   1   5      385.26      377.76     21.33 o 
   9   1   5       68.55       80.89     16.63 o 
  10   1   5      449.38      449.90     25.34 o 
  11   1   5        0.01        1.11     14.01 o 
  12   1   5       66.24       82.47     22.08 o 
  13   1   5        8.33       55.16     33.97 o 
 -17   2   5       13.36        7.40     17.70 o 
 -16   2   5       40.42       55.15     14.98 o 
 -15   2   5        0.31       -5.35     11.38 o 
 -14   2   5      151.28      132.87     15.20 o 
 -13   2   5      350.97      333.60     13.69 o 
 -12   2   5       36.65       48.53     10.23 o 
 -11   2   5      957.66     1038.09     17.67 o 
 -10   2   5      401.69      456.62     11.59 o 
  -9   2   5     1055.97     1301.83     15.90 o 
  -8   2   5      365.32      380.45      7.59 o 
  -7   2   5     1280.29     1224.00     15.69 o 
  -6   2   5        2.14       13.01      6.35 o 
  -5   2   5     9044.12     8551.67     82.78 o 
  -4   2   5     4395.47     4493.29     25.88 o 
  -3   2   5    35192.48    35507.19    197.27 o 
  -2   2   5      871.78      771.00      9.93 o 
  -1   2   5       56.50       36.41      5.89 o 
   0   2   5     3328.74     2682.49     19.44 o 
   1   2   5       42.72       49.99      5.95 o 
   2   2   5      101.92       87.94      6.06 o 
   3   2   5     1294.57     1063.25     12.81 o 
   4   2   5       99.58       73.44      7.09 o 
   5   2   5      932.60      722.16     15.33 o 
   6   2   5      739.47      843.93     21.15 o 
   7   2   5      196.52      278.03     15.85 o 
   8   2   5       89.42      116.05     15.02 o 
   9   2   5      193.08      159.28     21.26 o 
  10   2   5       57.32       57.69     20.40 o 
  11   2   5      134.72      159.99     21.75 o 
  12   2   5       89.05       86.40     22.13 o 
  13   2   5       68.32       68.61     22.35 o 
 -17   3   5       22.37       30.86     20.92 o 
 -16   3   5       13.63        1.16     12.34 o 
 -15   3   5       75.49       35.44     11.58 o 
 -14   3   5      347.87      360.57     17.72 o 
 -13   3   5      179.13      171.66     12.34 o 
 -12   3   5      385.95      500.62     12.74 o 
 -11   3   5       13.04       29.15      8.33 o 
 -10   3   5      144.21      170.60     14.45 o 
  -9   3   5      706.66      746.19     12.22 o 
  -8   3   5      230.28      192.59      6.90 o 
  -7   3   5      694.74      699.03      9.54 o 
  -6   3   5     3987.41     3261.70     52.26 o 
  -5   3   5      311.20      265.32     10.84 o 
  -4   3   5    20492.37    20041.36    172.26 o 
  -3   3   5    17259.13    16522.55    111.63 o 
  -2   3   5     8295.06     7673.39     59.98 o 
  -1   3   5     3803.21     3921.19     25.11 o 
   0   3   5        3.27       36.11      5.11 o 
   1   3   5      623.80      621.70     14.53 o 
   2   3   5      400.61      507.86      9.90 o 
   3   3   5      351.41      318.96      9.24 o 
   4   3   5      202.64      231.04      8.78 o 
   5   3   5      597.94      573.45     13.95 o 
   6   3   5      820.70      806.78     18.78 o 
   7   3   5      117.00       61.00     15.91 o 
   8   3   5      128.11      151.51     16.41 o 
   9   3   5       20.62       23.05     16.91 o 
  10   3   5      111.66       77.01     16.85 o 
  11   3   5      174.36      111.29     32.86 o 
  12   3   5       22.89       20.02     16.99 o 
  13   3   5       24.34       16.78     17.76 o 
 -17   4   5       12.60        5.57     18.21 o 
 -16   4   5       22.83       44.47     15.39 o 
 -15   4   5       23.16        9.44     11.22 o 
 -14   4   5      256.37      265.88     17.06 o 
 -13   4   5      136.37      184.81     15.78 o 
 -12   4   5       52.66      104.39     16.19 o 
 -11   4   5       30.01       49.58      9.30 o 
 -10   4   5       11.39       25.93      7.58 o 
  -9   4   5       29.76       36.62      6.48 o 
  -8   4   5     3226.39     3180.29     23.43 o 
  -7   4   5      430.80      303.37     16.06 o 
  -6   4   5      641.33      692.79     15.74 o 
  -5   4   5      147.90      183.45     10.40 o 
  -4   4   5     1015.99      950.57     10.65 o 
  -3   4   5    10737.34    10389.45     58.32 o 
  -2   4   5      626.48      411.59      7.49 o 
  -1   4   5       37.81       81.94      5.02 o 
   0   4   5      225.33      269.04      6.13 o 
   1   4   5      979.91      979.85     11.47 o 
   2   4   5      654.30      738.44     16.24 o 
   3   4   5     1154.66     1017.84     12.91 o 
   4   4   5       27.27       15.94      4.85 o 
   5   4   5     1413.10     1593.87     22.84 o 
   6   4   5      169.49      153.21     11.74 o 
   7   4   5      787.33      644.17     21.40 o 
   8   4   5       18.68       10.81      9.75 o 
   9   4   5       55.84       67.12     13.01 o 
  10   4   5        3.57      -12.38     12.38 o 
  11   4   5      181.63      103.19     39.31 o 
  12   4   5       92.74       72.54     28.21 o 
  13   4   5       51.72       39.23     19.69 o 
 -16   5   5        9.15       19.05     16.51 o 
 -15   5   5      141.35      167.55     23.29 o 
 -14   5   5       70.25       76.91     14.28 o 
 -13   5   5      135.11      173.75     12.51 o 
 -12   5   5        2.59        6.21      9.23 o 
 -11   5   5      319.70      276.62     11.31 o 
 -10   5   5      121.33      144.26     11.55 o 
  -9   5   5      972.13      775.36     14.71 o 
  -8   5   5        0.52       20.62      4.98 o 
  -7   5   5     2153.24     1885.34     24.19 o 
  -6   5   5        0.93       35.53      8.98 o 
  -5   5   5      318.93      305.97     12.26 o 
  -4   5   5     5009.22     5377.84     37.64 o 
  -3   5   5        2.73       14.89      4.36 o 
  -2   5   5      774.97      461.36      8.65 o 
  -1   5   5      976.58      689.00      9.56 o 
   0   5   5     1223.92     1159.82     10.69 o 
   1   5   5       30.44        3.73      8.10 o 
   2   5   5     2342.16     2532.54     29.43 o 
   3   5   5      213.69      269.96      8.11 o 
   4   5   5      590.47      613.35     10.58 o 
   5   5   5      110.55      136.37      8.37 o 
   6   5   5      492.52      536.61     14.11 o 
   7   5   5      138.05      190.03     11.50 o 
   8   5   5       87.72       72.44     13.32 o 
   9   5   5       45.11       51.10     15.55 o 
  10   5   5       13.42       -0.31      8.54 o 
  11   5   5      162.91      132.26     29.24 o 
  12   5   5       31.61       21.60     17.26 o 
  13   5   5       56.41       34.05     22.56 o 
 -16   6   5       65.99       72.50     23.14 o 
 -15   6   5        1.65        1.23      9.70 o 
 -14   6   5       11.53       11.69      9.39 o 
 -13   6   5       87.16       61.40     12.21 o 
 -12   6   5      212.64      156.88     10.10 o 
 -11   6   5       34.71       28.08      9.29 o 
 -10   6   5     1137.73     1253.21     17.28 o 
  -9   6   5      172.00      185.09      7.15 o 
  -8   6   5       25.08       56.93      8.76 o 
  -7   6   5      438.25      289.07      6.78 o 
  -6   6   5       35.44       60.46     11.16 o 
  -5   6   5      793.26      790.57     11.05 o 
  -4   6   5      738.55      497.88      9.28 o 
  -3   6   5        8.76        7.24      4.76 o 
  -2   6   5     4132.02     3539.27     24.65 o 
  -1   6   5     2956.13     3097.30     23.04 o 
   0   6   5        7.34       37.20      3.53 o 
   1   6   5       62.48      158.37     21.89 o 
   2   6   5      531.92      580.89     16.71 o 
   3   6   5      278.90      265.56     14.55 o 
   4   6   5      308.79      284.42     12.33 o 
   5   6   5       30.34       31.70      8.26 o 
   6   6   5      527.93      623.18     14.03 o 
   7   6   5        3.19       10.76     10.47 o 
   8   6   5        4.67        9.33     11.08 o 
   9   6   5       23.70       34.53     12.26 o 
  10   6   5       20.43       31.63     13.22 o 
  11   6   5        1.25        8.24     13.28 o 
  12   6   5       41.27       22.81     17.69 o 
  13   6   5        0.00       -4.36     15.05 o 
 -16   7   5        1.70       -7.40     18.95 o 
 -15   7   5       45.36       21.36     10.83 o 
 -14   7   5        2.73       -7.82      9.96 o 
 -13   7   5        5.44       19.85      8.71 o 
 -12   7   5      359.58      409.80     16.84 o 
 -11   7   5      311.91      306.54     11.31 o 
 -10   7   5      184.16      218.31     11.03 o 
  -9   7   5       64.48      120.32      8.08 o 
  -8   7   5      535.12      530.37      9.55 o 
  -7   7   5      405.21      347.00      7.97 o 
  -6   7   5      730.19      808.84     14.53 o 
  -5   7   5       10.37        6.55      4.26 o 
  -4   7   5      647.01      764.90     13.41 o 
  -3   7   5     1116.36     1041.13     12.59 o 
  -2   7   5       68.09       22.95      6.09 o 
  -1   7   5     3397.08     3136.13     22.78 o 
   1   7   5     1915.83     1926.61     24.54 o 
   2   7   5      250.37      302.48     16.02 o 
   3   7   5        8.47        6.69     10.29 o 
   4   7   5     1096.06     1046.31     23.39 o 
   5   7   5       25.50       32.81      5.60 o 
   6   7   5      387.78      425.27     13.69 o 
   7   7   5      275.91      274.86     13.96 o 
   8   7   5        3.85       11.31      9.54 o 
   9   7   5      133.28      157.10     13.86 o 
  10   7   5        1.29       17.51     12.12 o 
  11   7   5      134.89      108.12     29.49 o 
  12   7   5        7.87       19.90     14.35 o 
  13   7   5       10.53        9.32     15.47 o 
 -16   8   5      104.93       64.78     21.93 o 
 -15   8   5       38.22       42.15     19.48 o 
 -14   8   5       29.70        5.59      8.59 o 
 -13   8   5       36.77       27.34      9.20 o 
 -12   8   5     1529.71     1676.82     23.85 o 
 -11   8   5       27.03       74.04     10.51 o 
 -10   8   5      436.14      458.09     13.57 o 
  -9   8   5      359.64      350.60     14.60 o 
  -8   8   5      123.86      214.37      8.10 o 
  -7   8   5      208.23      339.28     10.48 o 
  -6   8   5      481.05      535.46      9.76 o 
  -5   8   5     1928.43     2095.06     22.44 o 
  -4   8   5      645.94      513.26      9.66 o 
  -3   8   5      401.98      461.82      9.91 o 
  -2   8   5     1752.39     1910.15     18.64 o 
  -1   8   5        7.60       14.34      4.33 o 
   0   8   5     3861.01     3755.28     30.81 o 
   1   8   5      556.70      590.62     16.53 o 
   2   8   5      818.73      860.01     18.20 o 
   3   8   5      976.45      941.47     22.66 o 
   4   8   5     2489.28     2603.10     32.60 o 
   5   8   5      677.28      686.25     15.22 o 
   6   8   5       21.58       24.90      6.73 o 
   7   8   5      308.43      409.00     18.92 o 
   8   8   5      125.18      168.18     12.97 o 
   9   8   5      116.44      107.61     13.41 o 
  10   8   5      191.25      241.24     26.59 o 
  11   8   5        3.10       14.88     14.19 o 
  12   8   5       17.75       28.48     14.64 o 
  13   8   5        0.46        9.56     20.15 o 
 -16   9   5        5.91       -6.30     16.43 o 
 -15   9   5        9.11       -0.53     16.51 o 
 -14   9   5       17.93        9.52     10.34 o 
 -13   9   5      166.99      192.82     15.16 o 
 -12   9   5      206.91      166.07     12.80 o 
 -11   9   5     1308.77     1331.82     21.62 o 
 -10   9   5      150.81      114.64      9.41 o 
  -9   9   5      184.28      244.01     10.83 o 
  -8   9   5      409.77      465.15     11.35 o 
  -7   9   5       10.03       33.52      6.59 o 
  -6   9   5     3043.43     3077.69     25.33 o 
  -5   9   5     4598.77     4842.49     35.30 o 
  -4   9   5     6538.20     6075.87     41.82 o 
  -3   9   5      761.62     1039.87     15.30 o 
  -2   9   5       25.05       80.63      7.69 o 
  -1   9   5      952.07     1077.64     13.57 o 
   0   9   5     1476.16     1245.12     14.23 o 
   1   9   5      697.76      704.23     18.33 o 
   2   9   5     6650.57     6986.37     59.74 o 
   3   9   5     1443.12     1346.19     24.08 o 
   4   9   5      165.92      234.26     21.74 o 
   5   9   5        5.48        5.76      5.43 o 
   6   9   5      262.90      255.11     11.02 o 
   7   9   5        7.36       12.18      7.48 o 
   8   9   5      248.52      294.73     20.74 o 
   9   9   5      102.44      129.43     13.08 o 
  10   9   5       83.02       67.55     12.81 o 
  11   9   5       45.52       59.38     15.95 o 
  12   9   5        6.39       29.95     22.28 o 
 -16  10   5       78.28       94.18     27.19 o 
 -15  10   5       78.21       45.06     20.57 o 
 -14  10   5       23.58       40.65     12.02 o 
 -13  10   5      195.94      226.16     16.82 o 
 -12  10   5      868.72      865.40     21.28 o 
 -11  10   5      117.91       96.04     11.69 o 
 -10  10   5        5.08        3.62      5.83 o 
  -9  10   5     1053.21      908.21     15.39 o 
  -8  10   5        9.94       38.46      7.02 o 
  -7  10   5     3992.73     3781.56     31.47 o 
  -6  10   5      970.31      948.96     14.16 o 
  -5  10   5     5514.99     5527.89     40.31 o 
  -4  10   5       14.55       22.27      7.26 o 
  -3  10   5      576.03      419.33     11.29 o 
  -2  10   5     1375.56     1539.42     17.63 o 
  -1  10   5      278.35      359.76     10.86 o 
   0  10   5       97.94      155.59      8.83 o 
   1  10   5     1913.45     1501.08     18.94 o 
   2  10   5       73.38      146.16     13.13 o 
   3  10   5      448.51      486.98     20.13 o 
   4  10   5      106.45      175.51     15.94 o 
   5  10   5      634.80      600.98     13.78 o 
   6  10   5       48.83       43.70      7.40 o 
   7  10   5      589.10      634.92     19.06 o 
   8  10   5        3.15        2.26      9.54 o 
   9  10   5      200.17      230.13     22.65 o 
  10  10   5        1.46       -4.75      9.13 o 
  11  10   5       10.76        5.10     14.87 o 
  12  10   5        0.30      -23.16     23.16 o 
 -15  11   5       77.98       50.56     23.02 o 
 -14  11   5       75.53       63.71     15.83 o 
 -13  11   5      121.18      121.60     12.29 o 
 -12  11   5      215.97      203.38     13.53 o 
 -11  11   5      120.94      118.43     13.38 o 
 -10  11   5      164.44      202.16     13.03 o 
  -9  11   5      262.98      224.76     10.49 o 
  -8  11   5     3350.00     3059.99     30.38 o 
  -7  11   5       38.35       44.46      7.87 o 
  -6  11   5     1099.42      944.61     14.76 o 
  -5  11   5       15.56       36.62      7.49 o 
  -4  11   5     1271.08     1167.34     16.27 o 
  -3  11   5      276.49      210.82      9.56 o 
  -2  11   5     3812.28     3314.14     57.33 o 
  -1  11   5      523.16      549.10     12.62 o 
   0  11   5     3233.54     3346.55     28.70 o 
   1  11   5       98.31      106.49      9.53 o 
   2  11   5      283.42      231.20     17.52 o 
   3  11   5      557.94      574.80     24.82 o 
   4  11   5      967.60      966.02     25.43 o 
   5  11   5      182.64      170.08     18.98 o 
   6  11   5       73.46       89.83      6.21 o 
   7  11   5      157.17      154.39      9.40 o 
   8  11   5      907.85      844.85     24.66 o 
   9  11   5       16.76       11.67     11.23 o 
  10  11   5      188.32      177.98     23.70 o 
  11  11   5        9.42       -5.78     16.65 o 
  12  11   5       26.41       -3.66     18.91 o 
 -15  12   5      239.43      239.70     69.73 o 
 -14  12   5        4.27        1.89     16.89 o 
 -13  12   5      133.76      101.44     14.82 o 
 -12  12   5       28.95       39.66      9.23 o 
 -11  12   5      609.79      580.85     18.82 o 
 -10  12   5     1255.01     1208.45     21.42 o 
  -9  12   5     1485.72     1489.64     21.89 o 
  -8  12   5       16.42       37.08      7.36 o 
  -7  12   5     3056.48     2926.18     32.10 o 
  -6  12   5        9.76       35.03      9.46 o 
  -5  12   5      187.56      147.45     10.22 o 
  -4  12   5       12.45       22.15      8.11 o 
  -3  12   5     1524.52     1634.49     20.31 o 
  -2  12   5      333.71      263.60     10.82 o 
  -1  12   5    12248.29    11710.78     78.79 o 
   0  12   5      255.86      320.01     11.74 o 
   1  12   5      832.19      767.76     12.47 o 
   2  12   5      341.17      335.35     15.01 o 
   3  12   5      454.19      330.94     20.64 o 
   4  12   5      605.01      701.48     25.28 o 
   5  12   5       68.68       97.56     16.81 o 
   6  12   5       29.86       35.40      4.91 o 
   7  12   5      195.54      183.06     10.77 o 
   8  12   5      130.47      104.30     10.15 o 
   9  12   5      386.88      357.44     16.82 o 
  10  12   5       12.62       11.43     11.95 o 
  11  12   5       74.98       71.08     23.68 o 
  12  12   5        1.77        2.75     20.04 o 
 -15  13   5       20.33        5.90     17.18 o 
 -14  13   5      366.47      486.01     40.28 o 
 -13  13   5        4.42        6.77     10.29 o 
 -12  13   5      182.40      218.09     17.50 o 
 -11  13   5      414.85      403.92     16.53 o 
 -10  13   5      102.92       91.06     12.51 o 
  -9  13   5     1631.59     1571.58     24.89 o 
  -8  13   5      415.45      489.22     16.66 o 
  -7  13   5      318.60      390.82     15.04 o 
  -6  13   5     1519.35     1476.29     20.61 o 
  -5  13   5      506.88      388.85     15.82 o 
  -4  13   5     1743.54     1898.77     24.20 o 
  -3  13   5      413.51      389.60     13.97 o 
  -2  13   5     4993.74     4835.41     39.08 o 
  -1  13   5       45.95       72.06      9.62 o 
   0  13   5     3122.10     2782.29     28.35 o 
   1  13   5       60.18      105.84     12.31 o 
   2  13   5      973.96     1020.57     37.24 o 
   3  13   5       60.77       50.68     15.66 o 
   4  13   5        7.83       32.50     14.17 o 
   5  13   5      248.30      259.65     21.49 o 
   6  13   5      199.74      153.54     11.46 o 
   7  13   5      125.89      143.05      9.99 o 
   8  13   5      607.05      566.11     29.23 o 
   9  13   5       69.42       59.11     12.93 o 
  10  13   5      294.86      353.21     28.63 o 
  11  13   5        5.96        7.02     18.62 o 
 -15  14   5       47.02       21.76     22.17 o 
 -14  14   5       16.13       -3.39     17.18 o 
 -13  14   5      159.40      155.64     25.35 o 
 -12  14   5       60.13       90.72     17.71 o 
 -11  14   5       46.66       57.76      9.81 o 
 -10  14   5       95.16       80.41     12.13 o 
  -9  14   5       73.70       58.03     10.61 o 
  -8  14   5      339.29      412.47     15.18 o 
  -7  14   5      438.10      425.49     14.87 o 
  -6  14   5        4.65       15.62     10.27 o 
  -5  14   5     3573.31     3828.33     39.44 o 
  -4  14   5       59.57       46.19      9.50 o 
  -3  14   5     1058.10      926.28     17.93 o 
  -2  14   5      512.95      373.17     12.75 o 
  -1  14   5     1688.83     1615.92     20.69 o 
   0  14   5      411.72      557.78     13.40 o 
   1  14   5     3478.11     3302.50     31.80 o 
   2  14   5        9.52       15.13      7.95 o 
   3  14   5     1233.08     1599.43     36.47 o 
   4  14   5        8.29       38.32     19.23 o 
   5  14   5      252.67      247.84     21.24 o 
   6  14   5      334.70      235.75     20.29 o 
   7  14   5      182.87      159.49     22.46 o 
   8  14   5       73.28       95.52     11.27 o 
   9  14   5      389.79      422.10     29.94 o 
  10  14   5       37.93       18.53     20.63 o 
  11  14   5       86.12       24.61     24.85 o 
 -14  15   5       38.59       26.79     20.85 o 
 -13  15   5      109.59       59.61     25.17 o 
 -12  15   5       78.28       71.96     17.33 o 
 -11  15   5      108.10      118.06     12.67 o 
 -10  15   5       17.30       21.87     12.83 o 
  -9  15   5      366.64      316.92     14.67 o 
  -8  15   5        7.15       15.22      8.94 o 
  -7  15   5      636.85      730.65     16.48 o 
  -6  15   5      164.53      134.66     14.36 o 
  -5  15   5      132.43      164.95     14.50 o 
  -4  15   5      906.29      769.45     17.88 o 
  -3  15   5     1205.10     1358.97     22.00 o 
  -2  15   5     1221.02     1260.07     19.79 o 
  -1  15   5        8.39       13.91      9.55 o 
   0  15   5      541.72      674.99     14.98 o 
   1  15   5     1203.50     1457.70     21.57 o 
   2  15   5      687.32      608.81     16.36 o 
   3  15   5      200.15      165.02      8.96 o 
   4  15   5        1.41       -3.04      4.84 o 
   5  15   5        8.93       10.87      4.40 o 
   6  15   5      105.03       98.47     10.52 o 
   7  15   5      300.35      260.79     32.03 o 
   8  15   5      424.99      489.14     28.37 o 
   9  15   5      111.95       79.81     23.55 o 
  10  15   5      178.08      111.88     52.30 o 
  11  15   5       38.57       -5.22     30.51 o 
 -14  16   5       69.46       46.64     23.75 o 
 -13  16   5       59.69       32.15     20.67 o 
 -12  16   5       26.45       -1.65     11.07 o 
 -11  16   5      128.76       86.52     16.78 o 
 -10  16   5       28.80       30.19     12.95 o 
  -9  16   5      354.73      363.82     16.95 o 
  -8  16   5       13.65       27.42     11.05 o 
  -7  16   5      773.16      781.40     25.11 o 
  -6  16   5      340.86      417.24     16.87 o 
  -5  16   5       48.89       61.87     13.32 o 
  -4  16   5      200.58      228.06     17.14 o 
  -3  16   5      108.16      151.39     13.08 o 
  -2  16   5      637.48      499.07     16.38 o 
  -1  16   5      328.02      437.57     13.79 o 
   0  16   5       25.19       30.82     11.14 o 
   1  16   5      449.73      481.11     13.74 o 
   2  16   5       55.16       65.58      9.63 o 
   3  16   5      219.96      168.80     15.70 o 
   4  16   5       57.84       45.74      6.34 o 
   5  16   5        9.02       20.48      5.67 o 
   6  16   5      178.89      255.64     25.01 o 
   7  16   5      250.89      258.28     28.76 o 
   8  16   5      135.44       84.88     28.18 o 
   9  16   5       94.81       71.00     22.11 o 
  10  16   5       25.11       25.35     23.55 o 
  11  16   5       52.77       37.65     27.07 o 
 -14  17   5       17.60       19.84     20.09 o 
 -13  17   5       41.07       26.30     23.95 o 
 -12  17   5       10.63       42.31     15.55 o 
 -11  17   5      196.44      155.20     15.28 o 
 -10  17   5       32.07       52.21     13.20 o 
  -9  17   5       38.52       39.05     13.30 o 
  -8  17   5       68.06       68.87     15.39 o 
  -7  17   5       94.40       47.75     12.70 o 
  -6  17   5      167.97      188.30     15.88 o 
  -5  17   5       13.18       44.05     12.01 o 
  -4  17   5       61.07       57.98     12.77 o 
  -3  17   5       35.73       15.43      9.59 o 
  -2  17   5       34.24       49.65     12.04 o 
  -1  17   5      227.34      219.23     14.69 o 
   0  17   5       45.40       46.48     12.25 o 
   1  17   5      255.18      223.67     18.60 o 
   2  17   5      490.78      501.13     14.22 o 
   3  17   5       11.64       13.49      8.34 o 
   4  17   5      189.12      250.58     24.02 o 
   5  17   5      555.51      612.58     31.87 o 
   6  17   5        2.24        4.29      5.15 o 
   7  17   5      122.77      155.51     24.90 o 
   8  17   5        0.09      -10.24     19.05 o 
   9  17   5        5.89       -4.59     21.87 o 
  10  17   5       49.46       86.53     36.66 o 
 -13  18   5        0.07       -7.16     21.50 o 
 -12  18   5        9.86        2.54     20.31 o 
 -11  18   5        2.70        6.22     12.70 o 
 -10  18   5      196.14      172.51     16.68 o 
  -9  18   5       18.31       14.60     11.08 o 
  -8  18   5      156.82      195.81     14.50 o 
  -7  18   5      125.42      111.89     14.83 o 
  -6  18   5       16.08        4.06     10.00 o 
  -5  18   5       55.61       39.59     12.09 o 
  -4  18   5       16.28       16.07     10.98 o 
  -3  18   5      289.27      294.16     15.65 o 
  -2  18   5       22.50        2.80      9.55 o 
  -1  18   5       74.62       98.94     11.82 o 
   0  18   5      282.99      275.82     14.32 o 
   1  18   5      728.46      726.81     18.41 o 
   2  18   5      122.09      100.55     12.82 o 
   3  18   5       41.78       51.86      8.56 o 
   4  18   5       71.63       57.04      6.46 o 
   5  18   5      467.57      511.60     33.86 o 
   6  18   5      224.89      267.43     34.74 o 
   7  18   5        5.00       26.11     24.12 o 
   8  18   5       64.72       55.46     22.92 o 
   9  18   5       49.49       75.76     26.70 o 
  10  18   5       22.63       50.90     28.04 o 
 -13  19   5       91.89       37.66     24.82 o 
 -12  19   5        3.29      -13.35     18.63 o 
 -11  19   5       46.08       42.01     14.76 o 
 -10  19   5       30.00       28.82     14.86 o 
  -9  19   5      140.33      130.32     19.55 o 
  -8  19   5       53.73       45.56     12.94 o 
  -7  19   5      343.70      397.32     18.95 o 
  -6  19   5       10.76       32.67     14.49 o 
  -5  19   5        1.40        6.86     12.09 o 
  -4  19   5        1.35        0.86      9.51 o 
  -3  19   5      116.60      123.67     14.03 o 
  -2  19   5      395.89      383.87     17.23 o 
  -1  19   5      393.09      378.22     18.60 o 
   0  19   5      140.74      174.38     16.26 o 
   1  19   5      266.51      290.46     14.87 o 
   2  19   5       72.81       58.69     12.66 o 
   3  19   5       39.93       26.56     10.75 o 
   4  19   5       82.90       60.03     10.58 o 
   5  19   5       95.36       59.55     13.98 o 
   6  19   5      149.06      118.75     40.21 o 
   7  19   5       44.00       32.68     26.13 o 
   8  19   5        0.06        8.04     18.77 o 
   9  19   5        0.69      -21.36     24.80 o 
 -12  20   5        3.10      -17.47     22.40 o 
 -11  20   5      197.90      192.19     21.35 o 
 -10  20   5       54.76       57.30     15.40 o 
  -9  20   5       19.87        7.00     12.69 o 
  -8  20   5        2.54       -0.97     11.88 o 
  -7  20   5      224.14      279.75     17.24 o 
  -6  20   5      572.72      504.78     21.52 o 
  -5  20   5     1226.58     1296.05     25.19 o 
  -4  20   5       63.97       46.40     14.31 o 
  -3  20   5       31.36       31.11     13.01 o 
  -2  20   5       63.82       82.19     12.80 o 
  -1  20   5       18.91       27.63     11.06 o 
   0  20   5       74.24       67.33     14.57 o 
   1  20   5       51.17       77.78     11.11 o 
   2  20   5        0.20        7.16     12.78 o 
   3  20   5      438.88      414.47     20.01 o 
   4  20   5       56.98       64.44     12.31 o 
   5  20   5      126.87       95.10     27.78 o 
   6  20   5       99.11       86.16     34.91 o 
   7  20   5       74.95       51.22     26.26 o 
   8  20   5       13.09      -23.97     23.97 o 
   9  20   5        8.94      -25.90     26.18 o 
 -12  21   5       31.36       30.12     23.52 o 
 -11  21   5        4.72       11.67     14.87 o 
 -10  21   5      103.91       76.71     16.89 o 
  -9  21   5       46.52       27.99     13.89 o 
  -8  21   5       11.90       20.68     15.03 o 
  -7  21   5       10.52       -5.68     11.42 o 
  -6  21   5      890.63      886.61     25.98 o 
  -5  21   5        1.98        4.02     10.68 o 
  -4  21   5      154.68      136.91     15.89 o 
  -3  21   5        1.50       -1.88     14.69 o 
  -2  21   5       63.70       90.62     14.45 o 
  -1  21   5       21.45       20.75     12.07 o 
   0  21   5      104.87      122.01     15.48 o 
   1  21   5        0.18        3.53     11.32 o 
   2  21   5      314.23      371.70     18.44 o 
   3  21   5        3.85        9.45      8.38 o 
   4  21   5      403.62      385.79     26.13 o 
   5  21   5       51.49       50.24     24.53 o 
   6  21   5       44.29       24.84     21.98 o 
   7  21   5       31.17       30.82     22.81 o 
   8  21   5       34.90        9.09     23.12 o 
 -11  22   5      200.27      204.06     30.19 o 
 -10  22   5        0.30        4.04     19.63 o 
  -9  22   5       53.91       54.20     17.66 o 
  -8  22   5       29.79       11.71     15.38 o 
  -7  22   5      190.84      171.87     20.73 o 
  -6  22   5       57.10       62.73     17.17 o 
  -5  22   5      807.59      775.55     29.20 o 
  -4  22   5       88.46       95.25     16.25 o 
  -3  22   5      237.06      227.60     20.04 o 
  -2  22   5       35.66       18.12     14.31 o 
  -1  22   5       88.04      111.25     17.99 o 
   0  22   5      127.65      110.53     14.66 o 
   1  22   5      113.57       97.82     12.52 o 
   2  22   5        0.79       -6.80     13.37 o 
   3  22   5      935.89      940.17     49.75 o 
   4  22   5       17.41       10.78     24.44 o 
   5  22   5      343.33      322.22     37.21 o 
   6  22   5       30.65       -2.81     19.96 o 
   7  22   5       54.60       56.46     28.62 o 
 -10  23   5      201.08      171.21     37.70 o 
  -9  23   5        2.13       15.21     14.97 o 
  -8  23   5      196.17      233.50     38.94 o 
  -7  23   5       39.05       32.81     14.90 o 
  -6  23   5      200.59      283.74     29.63 o 
  -5  23   5        4.57       30.68     17.12 o 
  -4  23   5      151.77      162.96     16.83 o 
  -3  23   5        2.73        0.53     12.22 o 
  -2  23   5      617.31      625.87     23.57 o 
  -1  23   5        0.19        7.32     11.60 o 
   0  23   5       90.86       90.77     17.14 o 
   1  23   5       38.43       20.69     13.41 o 
   2  23   5      602.56      570.93     22.84 o 
   3  23   5        3.24        2.93     10.81 o 
   4  23   5      481.46      592.42     36.62 o 
   5  23   5        0.21       22.56     24.03 o 
   6  23   5       46.31       26.85     23.42 o 
   7  23   5       58.81       61.19     31.61 o 
  -9  24   5       24.18       27.13     15.06 o 
  -8  24   5       50.10       19.92     16.86 o 
  -7  24   5      261.77      254.62     46.09 o 
  -6  24   5        2.25       10.59     14.17 o 
  -5  24   5      317.92      327.42     29.24 o 
  -4  24   5       76.76       81.99     16.73 o 
  -3  24   5      587.79      653.79     28.73 o 
  -2  24   5       14.38       21.33     15.40 o 
  -1  24   5      385.73      399.80     20.80 o 
   0  24   5       63.99       94.16     16.94 o 
   1  24   5      119.89      132.45     19.27 o 
   2  24   5        5.37       14.16     12.15 o 
   3  24   5      699.44      716.71     34.47 o 
   4  24   5        0.43       23.81     23.59 o 
   5  24   5      177.41      222.15     40.90 o 
   6  24   5        0.19        1.48     24.17 o 
  -8  25   5        5.82        8.36     16.92 o 
  -7  25   5        9.72       12.90     14.96 o 
  -6  25   5      328.96      398.32     30.04 o 
  -5  25   5        4.36       -5.28     15.21 o 
  -4  25   5      220.44      294.03     22.47 o 
  -3  25   5       11.75        2.82     14.41 o 
  -2  25   5      327.03      381.30     23.87 o 
  -1  25   5        0.37       13.33     14.92 o 
   0  25   5      140.34      142.81     18.43 o 
   1  25   5       48.53       49.37     15.84 o 
   2  25   5      402.91      411.29     46.46 o 
   3  25   5        1.32       14.59     22.11 o 
   4  25   5      155.42      139.72     29.15 o 
   5  25   5        0.44      -19.44     23.60 o 
  -7  26   5       17.65       -4.81     15.23 o 
  -6  26   5       26.93       26.02     17.83 o 
  -5  26   5      120.26       95.25     20.48 o 
  -4  26   5        0.01        6.69     16.18 o 
  -3  26   5      259.16      281.94     22.12 o 
  -2  26   5       72.83       62.15     20.06 o 
  -1  26   5      142.35      137.68     26.24 o 
   0  26   5        0.38      -15.32     15.32 o 
   1  26   5      209.64      256.65     21.52 o 
   2  26   5       13.93       36.87     22.90 o 
   3  26   5      221.79      296.78     47.21 o 
   4  26   5        5.48        4.17     21.88 o 
  -6  27   5        6.68        0.31     13.87 o 
  -5  27   5        2.72       -7.50     15.21 o 
  -4  27   5       41.40       24.74     18.44 o 
  -3  27   5        1.69      -11.97     15.38 o 
  -2  27   5       23.91       21.14     18.09 o 
  -1  27   5       14.77        3.81     13.07 o 
   0  27   5      130.83       99.50     20.69 o 
   1  27   5        0.37        9.13     19.70 o 
   2  27   5       61.00       22.31     24.67 o 
  -3  28   5       11.97       21.25     16.82 o 
  -2  28   5       14.57        9.15     18.74 o 
  -1  28   5       46.62       45.99     21.00 o 
   0  28   5        1.21       44.81     20.50 o 
 -16   0   6       20.85        8.86     16.50 o 
 -14   0   6      413.90      442.90     25.82 o 
 -12   0   6      158.62      152.03     16.72 o 
 -10   0   6       78.94       89.39     12.80 o 
  -8   0   6     1013.28      975.93     14.92 o 
  -6   0   6     6356.22     6555.32     53.89 o 
  -4   0   6    11465.95    11930.06    100.21 o 
  -2   0   6    23418.93    23802.53    189.08 o 
   0   0   6      430.37      524.15     13.88 o 
   2   0   6     6369.89     6513.12     62.57 o 
   4   0   6     4020.08     3900.77     59.04 o 
   6   0   6      397.82      359.17     23.55 o 
   8   0   6       75.38       96.61     24.78 o 
  10   0   6      255.47      238.20     31.49 o 
  12   0   6       44.23       17.86     36.10 o 
 -17   1   6        4.50        7.82     25.50 o 
 -16   1   6        0.46      -10.98     10.98 o 
 -15   1   6       26.46       22.97      9.58 o 
 -14   1   6      113.34       76.85     12.26 o 
 -13   1   6       54.74       56.18     11.77 o 
 -12   1   6      282.55      314.84     17.33 o 
 -11   1   6       10.92       18.55      7.42 o 
 -10   1   6       23.47       36.70      5.86 o 
  -9   1   6       71.34       81.94      6.47 o 
  -8   1   6       34.33       25.48      5.56 o 
  -7   1   6      674.92      736.84     17.09 o 
  -6   1   6     1320.37     1365.94     11.09 o 
  -5   1   6     5405.52     5435.19     32.61 o 
  -4   1   6       15.27       27.66      5.45 o 
  -3   1   6     2060.52     2085.33     16.57 o 
  -2   1   6      363.08      353.87      9.44 o 
  -1   1   6       86.62       40.42      6.02 o 
   0   1   6     4333.24     4735.75     32.78 o 
   1   1   6     1335.25     1397.01     16.08 o 
   2   1   6      375.46      305.01     10.53 o 
   3   1   6     1588.62     1601.78     21.42 o 
   4   1   6       12.81       15.70      8.29 o 
   5   1   6     1050.07     1092.77     21.64 o 
   6   1   6      237.61      164.33     14.33 o 
   7   1   6        1.63       15.86     11.75 o 
   8   1   6       23.26        6.14     14.58 o 
   9   1   6      614.68      625.91     28.22 o 
  10   1   6        9.28        4.46     14.63 o 
  11   1   6      282.24      327.71     35.62 o 
  12   1   6        0.71        7.11     20.52 o 
  13   1   6      192.84      130.62     51.63 o 
 -17   2   6        0.47       32.47     24.66 o 
 -16   2   6       10.66        1.03     12.07 o 
 -15   2   6       61.08       49.31     11.98 o 
 -14   2   6      386.34      385.89     15.97 o 
 -13   2   6      512.06      542.53     16.06 o 
 -12   2   6        3.32        8.45      6.82 o 
 -11   2   6       23.21       38.33      8.03 o 
 -10   2   6      274.52      248.16      9.02 o 
  -9   2   6       65.17       68.73      6.02 o 
  -8   2   6     4826.02     4818.66     31.29 o 
  -7   2   6      837.67      795.41     13.80 o 
  -6   2   6      301.64      282.16     11.42 o 
  -5   2   6      963.78      999.68     15.01 o 
  -4   2   6     9832.66     9264.96     52.26 o 
  -3   2   6       68.78      118.12      5.68 o 
  -2   2   6      281.19      217.45      7.14 o 
  -1   2   6       63.07      125.15      6.44 o 
   0   2   6     7343.15     6316.93     41.46 o 
   1   2   6      381.03      403.69     10.11 o 
   2   2   6      336.96      304.25     11.86 o 
   3   2   6       65.79      129.90     10.51 o 
   4   2   6      151.71      187.41     12.26 o 
   5   2   6      524.63      545.51     14.58 o 
   6   2   6     1025.30     1240.96     23.09 o 
   7   2   6      519.10      590.25     45.97 o 
   8   2   6      645.33      710.31     26.88 o 
   9   2   6       50.08       57.35     15.76 o 
  10   2   6       37.18       61.70     18.75 o 
  11   2   6       43.69       32.12     17.29 o 
  12   2   6       23.12       19.29     16.74 o 
  13   2   6        0.00       23.40     24.07 o 
 -17   3   6        0.59       11.36     19.38 o 
 -16   3   6       58.51       42.18     21.37 o 
 -15   3   6       55.25       52.64     15.67 o 
 -14   3   6      350.99      403.57     16.15 o 
 -13   3   6       98.57      144.21     16.33 o 
 -12   3   6      181.03      180.25     11.54 o 
 -11   3   6       84.97       44.55      7.08 o 
 -10   3   6       83.94      129.75      7.16 o 
  -9   3   6      119.66      118.28      6.47 o 
  -8   3   6       79.39       55.43      9.20 o 
  -7   3   6      354.29      295.20     11.57 o 
  -6   3   6     2072.09     1897.45     21.14 o 
  -5   3   6       17.60       72.84      9.17 o 
  -4   3   6     4680.88     4898.33     31.01 o 
  -3   3   6      302.96      195.62      6.74 o 
  -2   3   6     1008.38      841.91     11.99 o 
  -1   3   6     1193.77     1204.75     12.94 o 
   0   3   6      236.30      324.60      8.35 o 
   1   3   6     1435.91     1149.96     13.97 o 
   2   3   6     2483.51     2729.02     22.48 o 
   3   3   6       16.91       20.38      5.41 o 
   4   3   6     2094.79     2591.98     25.01 o 
   5   3   6      674.21      756.89     15.05 o 
   6   3   6      140.86      161.29     14.75 o 
   7   3   6       21.68       59.60     31.48 o 
   8   3   6        4.12       38.31     11.91 o 
   9   3   6      172.52      261.73     19.20 o 
  10   3   6       54.86       56.63     14.72 o 
  11   3   6       37.69       15.72     15.06 o 
  12   3   6        1.23       13.60     19.44 o 
 -17   4   6       73.88       53.23     23.11 o 
 -16   4   6        0.05        4.75     18.54 o 
 -15   4   6      230.37      252.18     27.22 o 
 -14   4   6       13.89       26.41     10.22 o 
 -13   4   6      371.14      407.57     15.21 o 
 -12   4   6       52.53       53.17      8.10 o 
 -11   4   6     1258.22     1153.04     22.85 o 
 -10   4   6      211.57      213.72      7.23 o 
  -9   4   6     1335.32     1270.74     22.16 o 
  -8   4   6      118.53       74.13     10.15 o 
  -7   4   6       19.29       24.12      8.54 o 
  -6   4   6      219.34      298.58     11.99 o 
  -5   4   6      873.75      996.33     16.11 o 
  -4   4   6      938.05     1183.99     11.07 o 
  -2   4   6      688.08      723.71     12.20 o 
  -1   4   6     1548.24     1462.10     14.49 o 
   0   4   6      404.74      516.43      9.27 o 
   1   4   6      840.92      923.92     10.07 o 
   2   4   6      413.09      399.49      9.98 o 
   3   4   6      223.96      256.19      6.86 o 
   4   4   6        3.67       25.84      8.35 o 
   5   4   6      676.76      706.67     19.00 o 
   6   4   6      240.52      168.07     12.64 o 
   7   4   6      370.41      348.88     30.12 o 
   8   4   6      247.30      294.84     15.28 o 
   9   4   6       35.58       25.29     12.57 o 
  10   4   6       86.72       48.72     17.66 o 
  11   4   6        1.95       -1.49     14.70 o 
  12   4   6       10.96      -16.30     16.30 o 
 -16   5   6       61.58       61.53     20.91 o 
 -15   5   6       11.12       20.06     12.95 o 
 -14   5   6      296.39      277.93     26.46 o 
 -13   5   6        0.68        8.52      7.53 o 
 -12   5   6      483.22      499.83     13.41 o 
 -11   5   6      277.60      287.58      9.95 o 
 -10   5   6      376.71      260.32      8.49 o 
  -9   5   6       64.60       63.21     11.57 o 
  -8   5   6      129.25      196.66     14.93 o 
  -7   5   6       28.40       49.62      9.76 o 
  -6   5   6     6056.35     5806.41     52.59 o 
  -5   5   6      265.30      162.33     15.87 o 
  -4   5   6     6038.71     5588.90     34.47 o 
  -3   5   6        5.10        0.27      4.28 o 
  -2   5   6        3.79       11.15      5.53 o 
  -1   5   6       23.97       20.64      5.72 o 
   0   5   6      335.97      263.53      6.51 o 
   1   5   6     4845.01     5311.80     44.89 o 
   2   5   6       56.98       77.48     10.77 o 
   3   5   6     3843.90     3958.80     32.14 o 
   4   5   6     1684.96     1574.81     21.61 o 
   5   5   6       36.53       24.81      8.04 o 
   6   5   6      285.07      331.54     18.18 o 
   7   5   6      134.59      143.37     13.68 o 
   8   5   6      407.47      402.31     17.53 o 
   9   5   6      250.01      289.56     21.40 o 
  10   5   6       78.96       33.86     22.27 o 
  11   5   6        0.18      -18.67     18.77 o 
  12   5   6       14.33        9.23     13.79 o 
 -16   6   6        2.28        3.36     16.20 o 
 -15   6   6       43.48       11.86     17.26 o 
 -14   6   6       17.52       22.21      9.39 o 
 -13   6   6      693.02      666.30     23.45 o 
 -12   6   6      123.54      127.81     11.72 o 
 -11   6   6      388.35      423.23      9.34 o 
 -10   6   6       96.59      102.61      6.61 o 
  -9   6   6      561.53      500.50     17.45 o 
  -8   6   6        0.04        9.99     11.80 o 
  -7   6   6     5006.14     5407.52     52.05 o 
  -6   6   6       51.44       35.62     10.32 o 
  -5   6   6    11183.64    10003.50     83.56 o 
  -4   6   6      575.26      599.95     12.73 o 
  -2   6   6       12.35       28.24      7.23 o 
  -1   6   6      432.22      444.23      9.82 o 
   0   6   6      321.63      315.52      5.56 o 
   1   6   6     3641.53     3625.35     35.97 o 
   2   6   6      160.54      188.26     13.52 o 
   3   6   6     1096.60     1109.92     24.07 o 
   4   6   6      420.23      394.53     12.84 o 
   5   6   6       96.94      151.01     10.84 o 
   6   6   6       93.85       61.36      8.43 o 
   7   6   6       21.36       27.39     10.83 o 
   8   6   6       30.52       67.34     13.65 o 
   9   6   6        0.37       -1.50     10.18 o 
  10   6   6       38.62       22.29     14.80 o 
  11   6   6        1.41       18.50     19.85 o 
  12   6   6        3.49      -12.85     12.85 o 
 -16   7   6       39.51        4.36     18.18 o 
 -15   7   6       25.32       15.85     16.71 o 
 -14   7   6      197.31      190.87     32.97 o 
 -13   7   6        1.92       21.76      7.58 o 
 -12   7   6     1199.95     1250.85     36.78 o 
 -11   7   6        0.25        5.43      8.66 o 
 -10   7   6      134.56      150.38      7.00 o 
  -9   7   6       28.48       33.26     13.13 o 
  -8   7   6     1781.91     1624.63     24.90 o 
  -7   7   6     1446.15     1322.64     22.85 o 
  -6   7   6     2261.06     2242.90     26.91 o 
  -4   7   6     1205.84     1267.40     13.57 o 
  -3   7   6      845.47      624.67     10.75 o 
  -2   7   6      134.02      105.13      8.22 o 
  -1   7   6      210.14      165.91      6.67 o 
   0   7   6        2.28        8.90      8.75 o 
   1   7   6       44.69       37.35     10.39 o 
   2   7   6      112.47      130.87     12.57 o 
   3   7   6        1.02       12.99     11.28 o 
   4   7   6        2.59       18.70     11.96 o 
   5   7   6      170.87      152.22      7.73 o 
   6   7   6       72.64       26.01      6.81 o 
   7   7   6      299.27      310.51     14.71 o 
   8   7   6      100.82       57.08     12.68 o 
   9   7   6        2.52       13.49     12.39 o 
  10   7   6       13.62       -4.79     13.25 o 
  11   7   6        1.37       -0.01     13.58 o 
  12   7   6        6.25       40.84     24.52 o 
 -16   8   6        2.20       12.39     18.05 o 
 -15   8   6       33.51       39.12     19.83 o 
 -14   8   6        1.25        9.83      9.39 o 
 -13   8   6       28.83       24.84     12.13 o 
 -12   8   6      182.52      169.94     13.08 o 
 -11   8   6      529.10      436.13     16.01 o 
 -10   8   6      306.72      319.45     10.33 o 
  -9   8   6     1312.29     1450.15     24.83 o 
  -8   8   6        9.34       20.18     12.95 o 
  -7   8   6     1783.44     1542.73     25.21 o 
  -6   8   6       84.63       77.80      6.02 o 
  -5   8   6     1325.49      883.10     14.02 o 
  -4   8   6     3873.38     3594.68     26.80 o 
  -3   8   6     2448.49     1629.52     16.30 o 
  -2   8   6     8530.98     8508.84     59.11 o 
  -1   8   6      992.10      780.11     11.62 o 
   0   8   6     1639.09     1527.32     22.59 o 
   1   8   6      425.34      441.53     17.51 o 
   2   8   6       91.40      100.49     12.58 o 
   3   8   6      118.61      149.95     17.48 o 
   4   8   6       54.42       42.91     14.20 o 
   5   8   6      498.33      627.73     24.78 o 
   6   8   6      291.73      313.53     17.55 o 
   7   8   6       46.13       55.80     10.81 o 
   8   8   6       93.59       61.55     10.49 o 
   9   8   6        9.79       -0.77     10.59 o 
  10   8   6      124.76      154.29     34.48 o 
  11   8   6       34.90        6.68     17.50 o 
  12   8   6       15.14       -4.71     20.48 o 
 -16   9   6       65.66       53.43     20.88 o 
 -15   9   6        2.31       -4.03     14.06 o 
 -14   9   6      272.15      271.39     36.13 o 
 -13   9   6       19.92       34.24      9.40 o 
 -12   9   6      822.56      739.56     25.37 o 
 -11   9   6        1.21        1.15      5.49 o 
 -10   9   6       41.94       27.32      6.38 o 
  -9   9   6      461.13      461.11     21.63 o 
  -8   9   6      718.91      787.09     24.79 o 
  -7   9   6      567.99      489.88     14.01 o 
  -6   9   6      416.70      390.47     11.25 o 
  -5   9   6      250.54      246.74     12.17 o 
  -4   9   6       43.16       18.54      6.81 o 
  -3   9   6       69.11      145.47      7.43 o 
  -2   9   6     4779.06     4366.32     31.81 o 
  -1   9   6     7833.49     7719.11     57.07 o 
   0   9   6      376.85      312.30     12.77 o 
   1   9   6      427.00      371.06     15.67 o 
   2   9   6        1.73        6.49     11.97 o 
   3   9   6       75.86       58.44     13.24 o 
   4   9   6      469.56      551.86     20.34 o 
   5   9   6      878.71      941.85     25.62 o 
   6   9   6        0.48        5.62      5.36 o 
   7   9   6     1433.43     1438.43     62.46 o 
   8   9   6       98.88      101.27     12.40 o 
   9   9   6      103.09       92.79     13.85 o 
  10   9   6        1.62      -10.57     10.57 o 
  11   9   6        7.75      -14.97     20.45 o 
  12   9   6        0.89       -4.19     21.02 o 
 -16  10   6        1.31       -6.19     17.60 o 
 -15  10   6        9.01       -5.64     17.79 o 
 -14  10   6        0.14       17.72     22.04 o 
 -13  10   6      955.90      795.91     36.82 o 
 -12  10   6      219.82      212.29     13.78 o 
 -11  10   6      196.62      243.60      9.89 o 
 -10  10   6      232.94      212.49     13.50 o 
  -9  10   6       54.90       80.68     14.89 o 
  -8  10   6      898.25      863.41     22.89 o 
  -7  10   6       17.19       22.90      6.23 o 
  -6  10   6       53.01       51.52      7.49 o 
  -5  10   6       28.61       -1.20      8.30 o 
  -4  10   6       79.64      135.71      9.39 o 
  -3  10   6        0.89       29.34      6.94 o 
  -2  10   6     1278.58     1326.71     15.96 o 
  -1  10   6     1939.30     1854.01     24.83 o 
   0  10   6     6472.19     6192.30     41.57 o 
   1  10   6     2743.21     2947.88     36.31 o 
   2  10   6      222.76      250.20     18.62 o 
   3  10   6      496.61      583.87     24.36 o 
   4  10   6       32.65       47.70     16.31 o 
   5  10   6        0.05       18.94     17.73 o 
   6  10   6       65.33       67.72     18.15 o 
   7  10   6       43.01       43.98      7.08 o 
   8  10   6      301.44      347.54     31.20 o 
   9  10   6        2.80       -3.37      9.47 o 
  10  10   6       94.63       62.85     26.27 o 
  11  10   6       34.29       33.28     22.53 o 
  12  10   6        7.32       18.54     22.78 o 
 -15  11   6        0.02        4.51     15.76 o 
 -14  11   6        0.67        1.35     18.32 o 
 -13  11   6      156.40      130.23      8.51 o 
 -12  11   6     1345.34     1275.66     50.33 o 
 -11  11   6      127.02      107.79      9.23 o 
 -10  11   6        3.47        8.42      6.48 o 
  -9  11   6      507.14      459.66     12.77 o 
  -8  11   6      255.75      303.26     13.41 o 
  -7  11   6      192.52      222.47      8.25 o 
  -6  11   6       44.98       59.01      7.02 o 
  -5  11   6      306.70      237.53      9.90 o 
  -4  11   6      537.12      398.20     11.43 o 
  -3  11   6     3828.40     3978.67     32.72 o 
  -2  11   6       33.60       81.30      7.58 o 
  -1  11   6      531.77      501.66     11.51 o 
   0  11   6      847.18      918.67     13.63 o 
   1  11   6     1322.66     1192.45     26.35 o 
   2  11   6      171.23      220.41     16.25 o 
   3  11   6      708.42      825.02     24.38 o 
   4  11   6      288.18      342.79     26.83 o 
   5  11   6      326.62      435.19     21.17 o 
   6  11   6      229.65      176.56     21.35 o 
   7  11   6      528.72      590.14     26.47 o 
   8  11   6       11.36       10.90      5.62 o 
   9  11   6      439.72      410.89     29.14 o 
  10  11   6       13.68        4.95     25.89 o 
  11  11   6       25.83       28.17     24.41 o 
 -15  12   6       16.71        7.98     18.35 o 
 -14  12   6        1.00       -9.58     15.75 o 
 -13  12   6       23.71       29.32     16.92 o 
 -12  12   6      119.65      137.48     11.43 o 
 -11  12   6      381.15      327.99     21.36 o 
 -10  12   6      877.62      946.77     24.05 o 
  -9  12   6       32.86       50.03     13.11 o 
  -8  12   6      421.38      401.74     12.50 o 
  -7  12   6      795.36      836.49     15.95 o 
  -6  12   6      509.34      448.24     12.53 o 
  -5  12   6      723.97      729.13     16.67 o 
  -4  12   6     3132.61     3021.05     28.43 o 
  -3  12   6     2967.30     2763.98     28.59 o 
  -2  12   6     3389.45     3170.15     29.36 o 
  -1  12   6        2.23       36.35      8.44 o 
   0  12   6       15.93       15.51      5.44 o 
   1  12   6       78.02       97.51     14.16 o 
   2  12   6     2473.45     2490.90     39.04 o 
   3  12   6        4.01        6.92     12.79 o 
   4  12   6      970.18     1082.80     27.86 o 
   5  12   6      285.35      282.72     21.06 o 
   6  12   6      107.02      158.03     21.77 o 
   7  12   6        5.13        2.00     17.45 o 
   8  12   6      189.51      195.84     24.43 o 
   9  12   6        2.46       -7.43     18.56 o 
  10  12   6      198.18      268.93     43.77 o 
  11  12   6       44.93       12.85     23.53 o 
 -15  13   6        3.62        9.41     18.69 o 
 -14  13   6       94.11       51.47     20.43 o 
 -13  13   6        0.27      -13.24     19.76 o 
 -12  13   6       45.57       38.85     10.41 o 
 -11  13   6      165.89      173.32     12.24 o 
 -10  13   6        7.14        8.05      8.12 o 
  -9  13   6      633.12      626.87     13.77 o 
  -8  13   6      449.79      321.45     11.16 o 
  -7  13   6       19.87       23.34      7.86 o 
  -6  13   6     3353.75     3612.89     33.08 o 
  -5  13   6      294.89      272.65     13.65 o 
  -4  13   6        0.70       11.64      7.97 o 
  -3  13   6     5181.05     4571.68     40.28 o 
  -2  13   6     1202.27     1221.30     18.85 o 
  -1  13   6     4880.61     4910.97     40.69 o 
   0  13   6      575.98      555.45     13.53 o 
   1  13   6       67.67       78.61      6.89 o 
   2  13   6      305.76      336.05     20.55 o 
   3  13   6      468.48      514.22     24.84 o 
   4  13   6      109.87      149.57     21.79 o 
   5  13   6        4.20       15.97     21.35 o 
   6  13   6       67.44       70.28     20.31 o 
   7  13   6      344.31      386.32     29.76 o 
   8  13   6       70.01       52.29     22.71 o 
   9  13   6       77.81       86.47     23.81 o 
  10  13   6        0.00        0.59     17.34 o 
  11  13   6       21.65       28.93     25.95 o 
 -15  14   6      124.27       50.81     26.19 o 
 -14  14   6        7.31       17.92     18.83 o 
 -13  14   6       13.78        7.48     17.81 o 
 -12  14   6       27.72       33.17      8.72 o 
 -11  14   6       62.00       39.95     10.82 o 
 -10  14   6       33.87       30.36     10.37 o 
  -9  14   6      146.40      118.45     11.67 o 
  -8  14   6      136.65      169.38     12.89 o 
  -7  14   6     1069.20      858.47     20.73 o 
  -6  14   6       12.41       18.44      7.97 o 
  -5  14   6      735.32      781.06     16.16 o 
  -4  14   6       87.42       50.34     10.43 o 
  -3  14   6      144.09      112.59     10.82 o 
  -2  14   6     3191.23     3023.86     30.63 o 
  -1  14   6       21.77       13.81      7.82 o 
   0  14   6     1571.63     1652.35     21.23 o 
   1  14   6        1.67       -1.25      4.19 o 
   2  14   6        3.24       10.10     16.03 o 
   3  14   6      745.20      624.93     25.60 o 
   4  14   6      421.51      426.66     24.77 o 
   5  14   6      165.30      193.68     23.06 o 
   6  14   6      355.18      428.28     27.30 o 
   7  14   6        5.53        5.53     16.67 o 
   8  14   6      140.71       96.49     33.71 o 
   9  14   6        0.38       16.21     19.68 o 
  10  14   6       34.15       22.28     21.91 o 
  11  14   6       10.74       29.91     21.92 o 
 -14  15   6        6.50       -5.99     19.37 o 
 -13  15   6      173.95       89.54     36.17 o 
 -12  15   6        6.05       12.67      8.23 o 
 -11  15   6      111.32       97.92     11.66 o 
 -10  15   6      366.68      339.05     16.01 o 
  -9  15   6       20.30       18.46     10.33 o 
  -8  15   6      690.31      737.06     19.61 o 
  -7  15   6       53.82      100.63     10.14 o 
  -6  15   6      165.14       97.52     12.43 o 
  -5  15   6       89.23      107.62     14.72 o 
  -4  15   6      315.19      378.33     15.61 o 
  -3  15   6     1067.64     1090.11     18.86 o 
  -2  15   6     1302.81     1403.36     21.00 o 
  -1  15   6     2775.46     2818.80     37.86 o 
   0  15   6      334.74      260.75     10.65 o 
   1  15   6      136.77      107.53      8.58 o 
   2  15   6        5.97       -0.21     13.71 o 
   3  15   6       13.79       26.09     16.81 o 
   4  15   6      448.33      474.41     25.05 o 
   5  15   6      446.80      611.28     32.06 o 
   6  15   6      255.55      298.91     26.47 o 
   7  15   6      365.43      430.67     48.81 o 
   8  15   6      129.02      111.64     41.81 o 
   9  15   6        3.75       13.73     22.07 o 
  10  15   6        8.46        8.06     22.41 o 
 -14  16   6        3.51       -2.92     19.02 o 
 -13  16   6       45.11       15.13     19.51 o 
 -12  16   6       58.53       28.95     19.17 o 
 -11  16   6      228.01      275.67     35.35 o 
 -10  16   6      203.47      186.73     12.73 o 
  -9  16   6      590.10      583.83     20.25 o 
  -8  16   6      165.94      200.78     14.63 o 
  -7  16   6      652.35      748.74     17.20 o 
  -6  16   6       44.83       74.04     12.97 o 
  -5  16   6      176.31      151.84     14.03 o 
  -4  16   6      218.26      279.57     13.72 o 
  -3  16   6      538.81      639.15     17.71 o 
  -2  16   6      148.94      190.60     13.61 o 
  -1  16   6       25.31       17.75     10.64 o 
   0  16   6      641.44      726.06     17.19 o 
   1  16   6      327.31      284.05     19.23 o 
   2  16   6      262.94      165.21     16.89 o 
   3  16   6      534.38      615.06     28.15 o 
   4  16   6      500.22      623.75     30.88 o 
   5  16   6      496.55      562.62     29.59 o 
   6  16   6       48.57       75.98     25.76 o 
   7  16   6       58.41       49.87     26.59 o 
   8  16   6        2.57       14.94     19.65 o 
   9  16   6       17.15       55.28     23.74 o 
  10  16   6       14.49        4.74     23.16 o 
 -14  17   6       39.98       18.89     19.66 o 
 -13  17   6        0.23        6.14     18.13 o 
 -12  17   6      124.67      109.16     43.33 o 
 -11  17   6      273.54      249.69     33.95 o 
 -10  17   6      318.15      345.94     18.05 o 
  -9  17   6        7.12       11.60      9.30 o 
  -8  17   6      367.98      388.18     16.67 o 
  -7  17   6       63.99       93.08     13.47 o 
  -6  17   6     1170.63     1378.02     25.94 o 
  -5  17   6        3.22        7.84     10.85 o 
  -4  17   6      442.67      436.40     16.01 o 
  -3  17   6       78.20       75.33     12.29 o 
  -2  17   6        3.57        5.71      9.01 o 
  -1  17   6        0.23       16.03      8.36 o 
   0  17   6       63.86       85.13     13.30 o 
   1  17   6       50.65       52.02      7.81 o 
   2  17   6       71.05       90.21      7.60 o 
   3  17   6      323.21      351.02     24.25 o 
   4  17   6      153.44      154.77     23.50 o 
   5  17   6       36.44       20.88     24.98 o 
   6  17   6       25.75       -0.52     17.26 o 
   7  17   6       18.10       12.75     20.00 o 
   8  17   6        3.52       -9.62     19.89 o 
   9  17   6        0.08       27.33     26.20 o 
 -13  18   6       95.97       82.77     35.43 o 
 -12  18   6        5.44        3.20     18.33 o 
 -11  18   6      327.18      239.37     29.29 o 
 -10  18   6        0.75       13.22     11.06 o 
  -9  18   6      137.43      102.58     13.89 o 
  -8  18   6       44.86       63.44     13.87 o 
  -7  18   6      750.84      640.77     23.80 o 
  -6  18   6       43.57       67.10     11.76 o 
  -5  18   6     1272.74     1518.99     26.02 o 
  -4  18   6       34.15       29.71     12.00 o 
  -3  18   6        4.18        6.08      9.99 o 
  -2  18   6       32.95       47.60     11.85 o 
  -1  18   6       34.70       51.23     13.37 o 
   0  18   6       68.52       59.80     11.73 o 
   1  18   6      196.89      160.14     10.49 o 
   2  18   6      180.57      104.45      7.30 o 
   3  18   6      606.87      683.80     31.91 o 
   4  18   6      201.41      201.74     23.58 o 
   5  18   6       63.27       65.15     23.14 o 
   6  18   6        0.83        6.05     18.50 o 
   7  18   6       36.15       39.94     21.82 o 
   8  18   6       52.61       43.30     25.34 o 
   9  18   6        0.48        0.47     20.73 o 
 -13  19   6        0.23       13.92     25.31 o 
 -12  19   6      191.27      114.02     37.33 o 
 -11  19   6       89.67       74.88     23.84 o 
 -10  19   6      382.95      333.53     32.02 o 
  -9  19   6       39.58       24.01     13.24 o 
  -8  19   6      215.18      229.73     16.60 o 
  -7  19   6       18.53        7.96     12.58 o 
  -6  19   6      447.12      445.31     20.67 o 
  -5  19   6      179.38      155.59     15.53 o 
  -4  19   6       97.64      136.32     15.38 o 
  -3  19   6       32.01       12.10     11.66 o 
  -2  19   6      117.92      114.26     12.29 o 
  -1  19   6        0.15       -0.35     10.78 o 
   0  19   6      168.86      224.06     14.50 o 
   1  19   6       13.86       14.09      8.81 o 
   2  19   6      482.21      427.54     27.04 o 
   3  19   6      336.39      351.35     27.11 o 
   4  19   6        9.77       35.74     19.62 o 
   5  19   6       61.56       41.72     23.28 o 
   6  19   6       24.62       68.46     23.81 o 
   7  19   6       40.59       35.13     21.08 o 
   8  19   6        0.26       -7.43     22.90 o 
 -12  20   6       32.92       12.10     20.65 o 
 -11  20   6       82.71       44.27     21.66 o 
 -10  20   6        4.66        0.45      9.89 o 
  -9  20   6      136.78      121.15     24.43 o 
  -8  20   6        4.66        3.60     11.23 o 
  -7  20   6      534.63      585.10     23.38 o 
  -6  20   6       21.18       24.16     11.04 o 
  -5  20   6       78.18       55.82     14.46 o 
  -4  20   6        2.99       -3.63     10.61 o 
  -3  20   6      234.74      198.36     15.60 o 
  -2  20   6       44.94       67.35     14.17 o 
  -1  20   6      335.88      340.67     16.20 o 
   0  20   6      144.42      156.41     16.40 o 
   1  20   6      267.62      278.97     14.48 o 
   2  20   6       70.69       64.34     12.13 o 
   3  20   6      178.18       74.67     16.66 o 
   4  20   6      108.10       93.99     30.07 o 
   5  20   6       24.98       36.19     20.16 o 
   6  20   6       47.38       36.84     29.87 o 
   7  20   6        4.75        5.08     20.58 o 
   8  20   6        2.61       16.04     24.24 o 
 -12  21   6       13.63       13.60     22.06 o 
 -11  21   6       26.90       28.72     22.58 o 
 -10  21   6       42.25       47.55     15.01 o 
  -9  21   6       11.21       18.51     12.79 o 
  -8  21   6      160.11      168.80     28.24 o 
  -7  21   6      214.23      280.21     19.27 o 
  -6  21   6      112.19      105.82     16.34 o 
  -5  21   6      141.84      100.23     19.23 o 
  -4  21   6       23.29       23.95     11.92 o 
  -3  21   6        0.80       -1.24     11.90 o 
  -2  21   6      124.40      130.61     15.79 o 
  -1  21   6       37.86       19.11     15.35 o 
   0  21   6      135.79      125.69     13.30 o 
   1  21   6      194.25      203.08     13.62 o 
   2  21   6       18.57       13.84     11.05 o 
   3  21   6      482.75      488.74     28.05 o 
   4  21   6        1.15      -11.20     19.82 o 
   5  21   6      292.58      381.35     28.32 o 
   6  21   6       11.34       -4.99     22.25 o 
   7  21   6       89.97       68.78     30.53 o 
 -11  22   6       25.19       29.44     23.08 o 
 -10  22   6       25.76       15.75     20.16 o 
  -9  22   6        8.22        2.10     11.01 o 
  -8  22   6       23.28       38.70     14.78 o 
  -7  22   6       25.11       15.30     15.91 o 
  -6  22   6      229.66      262.06     17.73 o 
  -5  22   6        3.36       15.62     15.80 o 
  -4  22   6       23.16       33.06     12.75 o 
  -3  22   6       33.68       29.83     12.78 o 
  -2  22   6      211.68      187.92     19.26 o 
  -1  22   6      180.17      236.03     17.21 o 
   0  22   6       65.39       77.80     12.00 o 
   1  22   6      100.10       89.82     14.23 o 
   2  22   6      526.07      569.97     31.51 o 
   3  22   6        2.42       -1.02     20.50 o 
   4  22   6      277.70      251.64     54.25 o 
   5  22   6       24.07       21.17     21.01 o 
   6  22   6      122.42      110.56     37.15 o 
   7  22   6        0.91        4.47     25.53 o 
 -10  23   6        0.91      -13.49     20.04 o 
  -9  23   6       11.61       12.36     14.31 o 
  -8  23   6       10.29       31.61     16.74 o 
  -7  23   6      146.39      187.47     23.54 o 
  -6  23   6        0.23      -11.13     13.78 o 
  -5  23   6      252.70      269.54     22.26 o 
  -4  23   6       62.51       50.57     15.25 o 
  -3  23   6      400.17      404.71     23.70 o 
  -2  23   6       60.85       63.49     17.14 o 
  -1  23   6       61.82       81.29     18.63 o 
   0  23   6      118.50      126.91     15.79 o 
   1  23   6       28.71       42.43     12.70 o 
   2  23   6       36.32       56.75     25.79 o 
   3  23   6      680.57      853.52     38.92 o 
   4  23   6        5.59       -8.43     23.17 o 
   5  23   6      177.95      152.64     46.97 o 
   6  23   6        0.27       -3.57     21.06 o 
  -9  24   6       28.30        7.99     16.57 o 
  -8  24   6       24.60        9.15     17.05 o 
  -7  24   6       68.89       17.20     16.45 o 
  -6  24   6      113.42      112.48     17.80 o 
  -5  24   6      103.75       70.99     16.98 o 
  -4  24   6      259.48      290.44     24.67 o 
  -3  24   6       23.38       31.67     15.58 o 
  -2  24   6      180.79      191.98     19.50 o 
  -1  24   6        4.05       -3.02     14.64 o 
   0  24   6       88.88       70.20     14.77 o 
   1  24   6        3.61        4.12     12.85 o 
   2  24   6      246.93      331.52     46.34 o 
   3  24   6        0.32       27.93     24.14 o 
   4  24   6      240.66      322.77     31.45 o 
   5  24   6        0.86       42.20     29.00 o 
  -8  25   6       19.78        9.62     16.54 o 
  -7  25   6       62.07       27.59     17.17 o 
  -6  25   6      129.94      112.48     21.35 o 
  -5  25   6      167.15      236.65     22.87 o 
  -4  25   6       61.50       74.59     17.94 o 
  -3  25   6      286.22      362.67     21.08 o 
  -2  25   6       59.83       33.78     19.19 o 
  -1  25   6       83.53       84.42     16.86 o 
   0  25   6       44.31        9.78     13.77 o 
   1  25   6       41.82       27.20     24.41 o 
   2  25   6        1.93       -1.41     18.81 o 
   3  25   6      218.25      211.62     33.98 o 
   4  25   6        0.75       28.33     24.09 o 
  -7  26   6      108.69       58.02     20.58 o 
  -6  26   6       91.58       77.21     21.22 o 
  -5  26   6       77.57       58.34     18.58 o 
  -4  26   6       33.71       45.42     19.32 o 
  -3  26   6       45.90       72.44     17.88 o 
  -2  26   6       68.24       43.57     16.71 o 
  -1  26   6        4.97      -16.30     16.95 o 
   0  26   6       78.96       70.77     24.80 o 
   1  26   6        2.84       15.28     21.90 o 
   2  26   6       24.28        5.93     26.35 o 
   3  26   6       26.93       43.15     25.09 o 
  -5  27   6       22.76       40.43     23.71 o 
  -4  27   6       74.32       73.51     20.59 o 
  -3  27   6       28.56       57.14     19.09 o 
  -2  27   6       54.98       34.22     18.15 o 
  -1  27   6        0.49        0.06     14.80 o 
   0  27   6       28.13       14.34     20.14 o 
   1  27   6       22.19       21.14     22.86 o 
 -17   0   7       18.29       23.38     38.55 o 
 -15   0   7        9.19        2.11     14.32 o 
 -13   0   7       41.63       28.98      9.55 o 
 -11   0   7      495.33      479.71     27.14 o 
  -9   0   7      284.07      280.47      9.16 o 
  -5   0   7     2072.86     2281.99     25.56 o 
  -3   0   7     1115.79     1338.37     18.95 o 
  -1   0   7        8.43       19.08      9.28 o 
   1   0   7      424.10      289.57     12.73 o 
   3   0   7      154.78      140.26     11.50 o 
   5   0   7      326.05      413.42     21.20 o 
   7   0   7     2570.12     2705.16     60.22 o 
   9   0   7      745.35      810.17     35.19 o 
  11   0   7       35.86       49.01     36.96 o 
 -17   1   7        1.80      -12.87     34.78 o 
 -16   1   7        0.47        4.35     17.73 o 
 -15   1   7       59.03       36.03     12.54 o 
 -14   1   7       35.48       36.18      9.61 o 
 -13   1   7       38.80       56.07      9.48 o 
 -12   1   7      280.37      290.26     13.24 o 
 -11   1   7       90.25       84.50      8.08 o 
 -10   1   7       20.33       21.26      5.83 o 
  -9   1   7      280.16      429.23      9.34 o 
  -8   1   7      261.99      280.93      8.68 o 
  -7   1   7        1.21       11.43      3.47 o 
  -6   1   7        0.40       11.34      3.65 o 
  -5   1   7     1409.94     1315.63     18.86 o 
  -4   1   7       19.63        9.32      5.65 o 
  -3   1   7      920.13      794.44     11.90 o 
  -2   1   7     1864.00     1886.39     17.55 o 
  -1   1   7     1409.40     1738.63     17.49 o 
   0   1   7     1084.79      998.50     24.54 o 
   1   1   7       59.05       90.56     11.45 o 
   2   1   7      536.21      569.98     12.90 o 
   3   1   7       74.85       60.79      9.23 o 
   4   1   7       50.94       61.12      9.54 o 
   5   1   7      562.20      672.84     19.17 o 
   6   1   7     1037.98     1191.42     25.20 o 
   7   1   7      149.21      205.22     18.10 o 
   8   1   7       79.44       63.00     14.44 o 
   9   1   7       51.70       92.11     21.30 o 
  10   1   7       64.06       81.86     19.96 o 
  11   1   7        4.33       -5.05     15.01 o 
  12   1   7       84.89       85.22     20.82 o 
 -17   2   7        2.90      -28.91     34.40 o 
 -16   2   7       87.83       45.28     18.80 o 
 -15   2   7       28.91       31.85     11.27 o 
 -14   2   7      279.85      254.84     33.89 o 
 -13   2   7       49.40       53.02     10.12 o 
 -12   2   7       97.13      136.13      8.29 o 
 -11   2   7       42.85       33.25     10.00 o 
 -10   2   7      521.34      574.81     13.49 o 
  -9   2   7      413.50      513.77     19.07 o 
  -8   2   7      950.46      992.19     17.47 o 
  -7   2   7      548.96      649.91     13.32 o 
  -6   2   7        1.36       34.78      7.65 o 
  -5   2   7      169.41      182.28      6.14 o 
  -4   2   7     4446.72     3862.37     25.70 o 
  -3   2   7     4462.46     4302.39     29.54 o 
  -2   2   7     2820.61     2709.50     22.47 o 
  -1   2   7       17.70       24.98      7.53 o 
   0   2   7     6191.68     5780.96     40.88 o 
   1   2   7        1.49       18.47      5.68 o 
   2   2   7        4.21       15.86      5.77 o 
   3   2   7      781.64      858.44     15.88 o 
   4   2   7      310.67      272.90     17.01 o 
   5   2   7     1119.08     1182.86     21.97 o 
   6   2   7      166.85      298.26     35.13 o 
   7   2   7       13.79       11.01     13.11 o 
   8   2   7       53.30       78.03     16.64 o 
   9   2   7      251.46      365.72     25.66 o 
  10   2   7        4.68      -12.47     18.72 o 
  11   2   7      107.25      135.00     25.08 o 
  12   2   7        7.14       -5.07     17.00 o 
 -17   3   7       12.81        3.96     24.68 o 
 -16   3   7        0.26      -17.66     17.66 o 
 -15   3   7       73.99       81.84     18.95 o 
 -14   3   7        0.71       16.46      7.51 o 
 -13   3   7      205.25      194.31     13.94 o 
 -12   3   7      159.47      141.31      7.69 o 
 -11   3   7        2.95       16.11      4.61 o 
 -10   3   7       57.02       89.74     11.54 o 
  -9   3   7      478.04      368.90     13.65 o 
  -8   3   7      224.83      264.96     11.30 o 
  -7   3   7      382.61      479.56     14.48 o 
  -6   3   7     1192.88     1200.41     17.53 o 
  -5   3   7      302.04      222.66      9.38 o 
  -4   3   7     1798.25     2290.57     18.63 o 
  -3   3   7     4637.33     5048.09     32.60 o 
  -2   3   7     1445.99     1616.68     16.37 o 
  -1   3   7     9988.98    10673.09     66.46 o 
   0   3   7      271.56      280.57      9.31 o 
   1   3   7      498.75      521.00     10.43 o 
   2   3   7     1002.31     1034.99     13.39 o 
   3   3   7     1428.26     1502.41     19.06 o 
   4   3   7      500.91      519.76     13.91 o 
   5   3   7      253.22      233.98     12.32 o 
   6   3   7      212.36      166.53     32.50 o 
   7   3   7      108.42      143.51     17.49 o 
   8   3   7      389.10      493.58     24.43 o 
   9   3   7        0.50        1.73     13.38 o 
  10   3   7      113.01      144.38     41.41 o 
  11   3   7       18.47        8.45     17.14 o 
  12   3   7       28.34       29.90     21.79 o 
 -17   4   7        0.08       22.11     46.24 o 
 -16   4   7      118.04       42.50     20.15 o 
 -15   4   7       10.03       12.82     14.88 o 
 -14   4   7      377.58      297.67     16.82 o 
 -13   4   7        0.43       -2.24      8.19 o 
 -12   4   7      401.53      296.54     17.35 o 
 -11   4   7      161.01      178.55     18.07 o 
 -10   4   7      785.49      783.27     20.56 o 
  -9   4   7      345.00      373.43     14.92 o 
  -8   4   7      285.45      270.86     13.39 o 
  -7   4   7      145.95      204.09     11.33 o 
  -6   4   7     4897.39     4406.56     43.76 o 
  -5   4   7        5.49       41.65      5.74 o 
  -4   4   7    11658.44    11530.66     67.74 o 
  -3   4   7      294.89      399.03      9.14 o 
  -2   4   7    10098.75     9879.09     64.43 o 
  -1   4   7      179.39      127.32      9.76 o 
   0   4   7     4264.65     4969.43     36.16 o 
   1   4   7       82.13       75.83      6.83 o 
   2   4   7      430.36      331.09     13.92 o 
   3   4   7       42.46       10.36      7.73 o 
   4   4   7      238.70      293.31     13.07 o 
   5   4   7      100.22      150.01     11.91 o 
   6   4   7       48.72       58.85     15.32 o 
   7   4   7       67.39       89.82     21.87 o 
   8   4   7      425.26      487.64     20.05 o 
   9   4   7       10.21        2.84     11.78 o 
  10   4   7      115.57       82.19     24.45 o 
  11   4   7        0.48        3.74     15.09 o 
  12   4   7        0.06       70.19     30.99 o 
 -16   5   7        5.90       -1.77     15.40 o 
 -15   5   7       36.09       23.67     17.17 o 
 -14   5   7       12.81       17.11      8.54 o 
 -13   5   7       73.90       89.91      8.33 o 
 -12   5   7        0.16       -7.74     11.20 o 
 -11   5   7      918.26      899.36     23.01 o 
 -10   5   7      426.61      405.44     19.97 o 
  -9   5   7     1820.80     1961.58     30.86 o 
  -8   5   7      770.62      833.82     19.42 o 
  -7   5   7     3021.60     2501.05     28.51 o 
  -6   5   7     2234.56     1984.94     25.42 o 
  -5   5   7      161.31      141.92     14.36 o 
  -4   5   7     1554.12     1183.71     12.51 o 
  -3   5   7     3756.36     3713.98     28.15 o 
  -2   5   7      954.69      827.19     12.57 o 
  -1   5   7     3186.43     2772.12     22.32 o 
   0   5   7      459.25      538.28      8.99 o 
   1   5   7     1161.86     1193.94     10.84 o 
   2   5   7      197.51      169.85     13.81 o 
   3   5   7      150.84      131.45      6.50 o 
   4   5   7      106.25       66.29     10.89 o 
   5   5   7     1546.48     1835.44     35.37 o 
   6   5   7      113.00      114.31     16.89 o 
   7   5   7       96.98       65.27     10.94 o 
   8   5   7      154.45      178.82     15.90 o 
   9   5   7      106.83      104.05     16.83 o 
  10   5   7        2.43       -3.10     14.12 o 
  11   5   7        2.25       10.41     13.86 o 
  12   5   7        6.84       38.78     31.06 o 
 -16   6   7       69.01       48.62     19.50 o 
 -15   6   7        8.54      -11.76     16.84 o 
 -14   6   7       93.17      113.63     21.41 o 
 -13   6   7      128.64      192.00     17.61 o 
 -12   6   7      609.48      687.35     25.11 o 
 -11   6   7      303.15      336.70     20.77 o 
 -10   6   7     1350.91     1258.69     27.85 o 
  -9   6   7      156.47      165.10     17.53 o 
  -8   6   7     2761.43     2583.97     33.75 o 
  -7   6   7      905.12      961.52     19.55 o 
  -6   6   7     1181.02     1283.20     18.97 o 
  -5   6   7      901.20      660.32      8.93 o 
  -4   6   7      975.86     1250.69     13.60 o 
  -3   6   7     1317.49     1176.44     14.24 o 
  -2   6   7     5104.17     5060.94     35.00 o 
  -1   6   7     2749.21     2625.55     25.09 o 
   0   6   7     6432.84     6139.57     39.49 o 
   1   6   7      164.47      214.78     13.22 o 
   2   6   7     2014.91     2280.92     29.72 o 
   3   6   7       57.30       43.33     14.34 o 
   4   6   7     1937.38     2019.74     31.58 o 
   5   6   7      390.61      390.89     13.74 o 
   6   6   7     1945.82     2122.36     67.05 o 
   7   6   7      283.05      297.65     14.10 o 
   8   6   7      169.57      148.05     20.21 o 
   9   6   7        0.40       -5.44     11.58 o 
  10   6   7        0.73        9.37     14.10 o 
  11   6   7        0.01       10.51     29.20 o 
  12   6   7       16.37        5.53     37.42 o 
 -16   7   7       74.04       57.49     27.29 o 
 -15   7   7       10.92        5.29     18.07 o 
 -14   7   7      276.19      273.94     38.86 o 
 -13   7   7      123.26      194.71     21.15 o 
 -12   7   7      339.13      442.28     24.08 o 
 -11   7   7     2164.55     2274.57     36.62 o 
 -10   7   7       93.51      117.36     14.52 o 
  -9   7   7     1026.58      984.66     23.75 o 
  -8   7   7      100.06       75.72     11.62 o 
  -7   7   7       59.12      102.76     12.38 o 
  -6   7   7      813.96     1102.44     22.34 o 
  -5   7   7     4051.57     3959.19     27.59 o 
  -4   7   7      280.22      205.58      7.47 o 
  -3   7   7     1587.84     1723.64     17.91 o 
  -2   7   7       10.11        9.85      6.68 o 
  -1   7   7     1994.42     1923.33     19.00 o 
   0   7   7      602.63      638.38     16.66 o 
   1   7   7       74.51       64.52     13.38 o 
   2   7   7      312.36      296.14     16.76 o 
   3   7   7      494.57      532.58     24.62 o 
   4   7   7      185.38      254.97     18.93 o 
   5   7   7      134.87      126.58     17.91 o 
   6   7   7       40.93       72.60      8.26 o 
   7   7   7       99.01       98.65      8.91 o 
   8   7   7       31.34       18.40     11.17 o 
   9   7   7       26.38       12.87     10.13 o 
  10   7   7       31.60       49.34     29.80 o 
  11   7   7      110.28       84.73     31.99 o 
 -16   8   7        4.24        6.43     16.84 o 
 -15   8   7        6.30        6.39     15.75 o 
 -14   8   7       60.75       49.27     16.05 o 
 -13   8   7      105.17       98.83     23.52 o 
 -12   8   7      996.48     1167.06     35.55 o 
 -11   8   7      375.98      358.23     19.61 o 
 -10   8   7      265.77      361.28     20.28 o 
  -9   8   7       66.57       90.68     15.29 o 
  -8   8   7      247.93      245.42     16.69 o 
  -7   8   7       82.28       89.11     12.80 o 
  -6   8   7      825.90      729.19     17.01 o 
  -5   8   7      639.09      659.18     10.59 o 
  -4   8   7     6409.72     5739.29     45.26 o 
  -3   8   7       65.83       98.65      7.67 o 
  -2   8   7      973.76     1069.10     17.69 o 
  -1   8   7      288.93      370.77      9.22 o 
   0   8   7      459.77      517.35     22.77 o 
   1   8   7      745.14      764.27     20.90 o 
   2   8   7     1617.15     1446.48     27.34 o 
   3   8   7      301.33      294.60     19.73 o 
   4   8   7      751.87      784.59     26.40 o 
   5   8   7       61.72       65.43     15.34 o 
   6   8   7      342.49      313.51     22.54 o 
   7   8   7      246.68      234.49     20.82 o 
   8   8   7       19.69       19.63      9.13 o 
   9   8   7      128.61      119.06     26.52 o 
  10   8   7       83.86       49.48     27.69 o 
  11   8   7        8.17        4.87     17.63 o 
 -16   9   7       84.76       82.66     23.89 o 
 -15   9   7        0.44      -15.34     19.44 o 
 -14   9   7        0.69       -7.89     17.23 o 
 -13   9   7      130.45      136.93     20.10 o 
 -12   9   7      590.89      518.32     24.29 o 
 -11   9   7     1538.31     1642.26     32.96 o 
 -10   9   7      224.61      265.79     19.84 o 
  -9   9   7      222.87      227.76     16.51 o 
  -8   9   7      167.62      233.04     16.17 o 
  -7   9   7      334.64      322.52     24.68 o 
  -6   9   7     1318.53     1117.92     14.94 o 
  -5   9   7     1013.49      854.32     13.24 o 
  -4   9   7     1843.53     1545.83     18.19 o 
  -3   9   7     5702.19     5803.22     46.55 o 
  -2   9   7      375.50      406.47     14.92 o 
  -1   9   7      215.34      223.64      7.99 o 
   0   9   7       22.65       24.80     10.43 o 
   1   9   7     1482.34     1611.44     26.97 o 
   2   9   7       58.71       37.08     13.54 o 
   3   9   7      826.66      813.78     22.86 o 
   4   9   7      123.10      126.58     16.68 o 
   5   9   7       17.18       30.92     16.62 o 
   6   9   7       62.90       76.00     16.91 o 
   7   9   7        0.47       25.46     18.39 o 
   8   9   7        1.99        3.89      7.00 o 
   9   9   7        9.07       18.32     17.81 o 
  10   9   7        6.93       20.33     21.81 o 
  11   9   7       37.49       32.77     22.24 o 
 -16  10   7       44.36       22.70     19.05 o 
 -15  10   7       31.79       36.13     19.95 o 
 -14  10   7       19.15       31.55     18.36 o 
 -13  10   7       25.78       42.96     19.18 o 
 -12  10   7        5.88       18.98     17.27 o 
 -11  10   7      100.93      116.94     20.81 o 
 -10  10   7      160.76      166.38     16.03 o 
  -9  10   7       28.14       68.79     15.22 o 
  -8  10   7      269.84      260.03     15.42 o 
  -7  10   7      367.66      332.21     16.41 o 
  -6  10   7       20.87       19.30      5.87 o 
  -5  10   7      759.77      696.01     11.79 o 
  -4  10   7       64.40      122.99      8.28 o 
  -3  10   7     2185.90     2058.18     21.16 o 
  -2  10   7     1805.19     1747.55     18.58 o 
  -1  10   7      502.78      549.55     10.83 o 
   0  10   7      524.34      569.20     22.50 o 
   1  10   7       93.74      107.91     14.60 o 
   2  10   7       77.10       92.17     15.36 o 
   3  10   7      747.46      761.04     26.31 o 
   4  10   7       54.74       18.35     15.19 o 
   5  10   7      612.89      668.43     27.98 o 
   6  10   7        0.31        0.11     12.98 o 
   7  10   7      111.11       91.75     20.57 o 
   8  10   7       25.46       12.08     19.56 o 
   9  10   7      108.90       92.10     27.55 o 
  10  10   7       47.59       62.24     23.81 o 
  11  10   7       25.86       22.97     25.02 o 
 -15  11   7       67.40       37.07     24.04 o 
 -14  11   7      141.76      104.23     24.99 o 
 -13  11   7       48.07       21.69     18.99 o 
 -12  11   7       34.59       52.06     17.82 o 
 -11  11   7        5.44       18.18     16.24 o 
 -10  11   7       18.76       18.15     15.50 o 
  -9  11   7      182.33      268.18     24.46 o 
  -8  11   7        2.14       30.92     15.46 o 
  -7  11   7      360.79      281.55      8.81 o 
  -5  11   7      426.75      419.79     10.15 o 
  -4  11   7        0.50       17.57      7.76 o 
  -3  11   7      161.36      204.36      9.64 o 
  -2  11   7      418.78      346.72     10.42 o 
  -1  11   7     3493.12     3641.84     31.60 o 
   0  11   7      796.87      880.28     22.33 o 
   1  11   7      876.68      945.09     22.54 o 
   2  11   7       43.75       90.84     17.54 o 
   3  11   7      161.69      175.39     17.82 o 
   4  11   7       22.80       17.40     16.42 o 
   5  11   7      140.91      102.59     18.63 o 
   6  11   7      684.11      733.11     28.12 o 
   7  11   7        5.95       15.59     17.01 o 
   8  11   7       91.16      108.53     24.65 o 
   9  11   7       13.73        3.95     20.39 o 
  10  11   7       25.18       45.37     25.60 o 
  11  11   7       30.42       49.73     27.12 o 
 -15  12   7        4.55       12.67     20.01 o 
 -14  12   7       47.15       69.84     21.52 o 
 -13  12   7       37.71       12.59     15.56 o 
 -12  12   7       28.96       36.83     18.03 o 
 -11  12   7      153.77      126.12     18.35 o 
 -10  12   7        7.17       -1.02     12.00 o 
  -9  12   7        0.65        3.55      4.79 o 
  -8  12   7      251.34      261.62     12.13 o 
  -7  12   7      252.48      293.90     12.59 o 
  -6  12   7      303.96      313.30     12.54 o 
  -5  12   7        4.56       39.10      7.81 o 
  -4  12   7      563.97      568.58     14.52 o 
  -3  12   7      928.58      986.12     16.10 o 
  -2  12   7     2522.37     2451.02     25.77 o 
  -1  12   7      737.21      714.33     15.86 o 
   0  12   7      249.87      230.08     17.93 o 
   1  12   7      147.88      139.87     16.97 o 
   2  12   7       59.73       72.31     14.78 o 
   3  12   7      295.99      278.60     23.69 o 
   4  12   7        7.09       -0.37     14.42 o 
   5  12   7        0.57        0.28     17.79 o 
   6  12   7      105.44      101.91     22.98 o 
   7  12   7      501.44      587.70     31.96 o 
   8  12   7       12.55       27.19     20.54 o 
   9  12   7      138.36      137.47     41.40 o 
  10  12   7        0.01       21.63     22.23 o 
 -15  13   7       32.72       26.25     19.26 o 
 -14  13   7       90.29       35.82     21.09 o 
 -13  13   7        0.25        3.53     16.39 o 
 -12  13   7       74.95       99.36     19.66 o 
 -11  13   7      147.05       90.14     19.24 o 
 -10  13   7        1.11       -1.83      7.16 o 
  -9  13   7        1.18        6.72      5.71 o 
  -8  13   7       27.91       24.54      6.91 o 
  -7  13   7       55.61      101.58      9.37 o 
  -6  13   7       95.33       81.75     12.53 o 
  -5  13   7      138.45       88.66     12.57 o 
  -4  13   7       30.88       18.61     10.72 o 
  -3  13   7     2408.24     2397.23     29.86 o 
  -2  13   7     1022.31     1061.60     20.27 o 
  -1  13   7       12.71       42.17      8.83 o 
   0  13   7      308.15      246.51      8.60 o 
   1  13   7      566.19      508.94     25.06 o 
   2  13   7       10.84        3.54     14.44 o 
   3  13   7        8.77       24.51     17.72 o 
   4  13   7       97.26      168.86     21.23 o 
   5  13   7      206.33      189.69     21.72 o 
   6  13   7      383.98      488.43     28.12 o 
   7  13   7       47.04       65.92     22.32 o 
   8  13   7      298.59      406.92     79.08 o 
   9  13   7       31.75       23.75     20.22 o 
  10  13   7       18.44       53.52     25.84 o 
 -15  14   7        5.20        4.82     18.27 o 
 -14  14   7       34.36       10.12     17.42 o 
 -13  14   7       67.69       61.44     23.60 o 
 -12  14   7      135.22       94.08     33.74 o 
 -11  14   7        3.27       39.04     18.41 o 
 -10  14   7        4.58        9.73      6.31 o 
  -9  14   7        4.87        9.00      6.07 o 
  -8  14   7        9.80        9.00      7.25 o 
  -7  14   7      564.72      446.78     13.03 o 
  -6  14   7      297.90      287.55     13.75 o 
  -5  14   7       33.20       32.10      8.86 o 
  -4  14   7     1902.91     1775.28     25.68 o 
  -3  14   7      316.40      372.23     12.67 o 
  -2  14   7     4548.59     4675.66     44.54 o 
  -1  14   7      114.94      142.07     11.05 o 
   0  14   7        9.33        3.89      7.86 o 
   1  14   7        0.35       14.93     13.78 o 
   2  14   7        1.07        9.72     16.47 o 
   3  14   7       66.06       84.95     19.24 o 
   4  14   7      135.96       80.66     20.37 o 
   5  14   7       96.19       64.10     20.68 o 
   6  14   7      226.91      188.46     37.89 o 
   7  14   7      293.78      341.69     39.61 o 
   8  14   7       48.80       23.60     21.40 o 
   9  14   7      197.54      196.45     31.72 o 
  10  14   7       27.51       18.79     36.12 o 
 -14  15   7       13.52       14.48     22.79 o 
 -13  15   7       78.93       59.01     24.17 o 
 -12  15   7      160.30      116.91     24.01 o 
 -11  15   7      160.18      214.27     25.39 o 
 -10  15   7      126.86      107.16     10.73 o 
  -9  15   7        4.72       22.45      9.30 o 
  -8  15   7      120.62      157.26     12.77 o 
  -7  15   7      122.35      135.59     12.38 o 
  -6  15   7      149.08       78.65     11.95 o 
  -5  15   7     2319.58     2300.08     29.50 o 
  -4  15   7        0.06       17.57     11.16 o 
  -3  15   7     2032.40     2061.06     26.98 o 
  -2  15   7     1018.10      964.67     18.18 o 
  -1  15   7      359.20      324.42     13.38 o 
   0  15   7       36.36       31.84      6.72 o 
   1  15   7       62.09       25.86     16.26 o 
   2  15   7       51.96       49.73     17.76 o 
   3  15   7      293.64      349.39     26.06 o 
   4  15   7      131.51      118.55     22.43 o 
   5  15   7      123.33      164.71     25.30 o 
   6  15   7      183.38      177.56     27.02 o 
   7  15   7      389.15      448.48     29.19 o 
   8  15   7      134.58       98.93     24.87 o 
   9  15   7       44.60       31.48     23.75 o 
 -14  16   7       52.10       55.79     24.99 o 
 -13  16   7       44.64       47.53     22.71 o 
 -12  16   7       44.42       57.63     21.63 o 
 -11  16   7       29.86       13.41     18.41 o 
 -10  16   7      259.80      261.66     16.18 o 
  -9  16   7       10.31        7.01      9.78 o 
  -8  16   7       13.89       30.86      9.70 o 
  -7  16   7      163.82      167.59     12.27 o 
  -6  16   7     1241.30     1245.35     23.27 o 
  -5  16   7        5.26       22.86     11.56 o 
  -4  16   7      714.05      783.27     19.34 o 
  -3  16   7      569.21      533.25     18.36 o 
  -2  16   7     1574.83     1549.53     23.68 o 
  -1  16   7      790.54      689.59     15.10 o 
   0  16   7        7.44        2.77      6.73 o 
   1  16   7        9.41        8.37     14.52 o 
   2  16   7      230.76      246.28     35.77 o 
   3  16   7       34.46       72.31     23.65 o 
   4  16   7      141.71      168.36     23.91 o 
   5  16   7       83.25      108.85     27.19 o 
   6  16   7      296.78      271.92     40.89 o 
   7  16   7      222.01      131.23     36.49 o 
   8  16   7      192.80      127.64     27.54 o 
   9  16   7       48.05       23.97     28.90 o 
 -13  17   7       92.48       71.90     24.79 o 
 -12  17   7        5.47        4.95     16.38 o 
 -11  17   7      120.72       91.00     22.26 o 
 -10  17   7        3.30        3.32      7.82 o 
  -9  17   7      517.20      633.97     37.62 o 
  -8  17   7       35.27       61.63     11.33 o 
  -7  17   7     2050.00     2111.97     30.37 o 
  -6  17   7        3.15       27.56     11.11 o 
  -5  17   7      487.67      516.46     18.02 o 
  -4  17   7       60.70       62.33     10.92 o 
  -3  17   7      783.41      723.50     18.04 o 
  -2  17   7       53.72       61.44     10.22 o 
  -1  17   7     1077.66     1099.32     23.74 o 
   0  17   7      148.66      172.23      9.49 o 
   1  17   7      287.10      448.06     24.23 o 
   2  17   7      117.58      119.61     21.66 o 
   3  17   7      127.78      141.38     21.47 o 
   4  17   7      127.93      115.14     21.46 o 
   5  17   7      472.91      577.15     43.25 o 
   6  17   7       32.14       37.50     21.20 o 
   7  17   7      253.11      237.15     51.05 o 
   8  17   7       27.76       24.67     24.26 o 
   9  17   7       35.41       42.18     25.82 o 
 -13  18   7        3.85       18.61     19.32 o 
 -12  18   7      113.45       83.79     24.71 o 
 -11  18   7        0.10       -1.32     15.46 o 
 -10  18   7      124.19       96.47     12.85 o 
  -9  18   7        2.97       -5.33     11.62 o 
  -8  18   7      629.42      721.76     17.92 o 
  -7  18   7       13.17       50.84     13.21 o 
  -6  18   7      373.30      389.48     22.47 o 
  -5  18   7        2.21        5.00      9.91 o 
  -4  18   7      353.08      340.00     19.01 o 
  -3  18   7       29.17       12.51      9.84 o 
  -2  18   7      943.99      920.47     21.26 o 
  -1  18   7       68.69      116.41     10.39 o 
   0  18   7      193.70      157.11     11.94 o 
   1  18   7       19.61       15.87      9.83 o 
   2  18   7      335.37      350.98     30.92 o 
   3  18   7       37.88       35.84     19.38 o 
   4  18   7      122.65      127.15     22.36 o 
   5  18   7      103.75       84.07     24.09 o 
   6  18   7      303.41      471.92     52.33 o 
   7  18   7        2.68        4.40     19.17 o 
   8  18   7       43.07       26.92     24.85 o 
 -13  19   7      207.50      111.70     44.10 o 
 -12  19   7        3.94       -1.13     19.58 o 
 -11  19   7       98.89       25.14     21.55 o 
 -10  19   7        1.48       -0.30      8.55 o 
  -9  19   7      292.31      247.26     27.77 o 
  -8  19   7      112.91       79.45     13.81 o 
  -7  19   7      389.78      448.03     16.65 o 
  -6  19   7        0.14       -3.12     10.86 o 
  -5  19   7     1088.37     1136.19     22.99 o 
  -4  19   7      195.00      166.31     21.62 o 
  -3  19   7      577.78      676.21     21.39 o 
  -2  19   7        0.02        1.58      9.60 o 
  -1  19   7     1124.72     1241.50     25.18 o 
   0  19   7      505.59      428.34     19.55 o 
   1  19   7      203.75      252.61     24.96 o 
   2  19   7      126.91      158.73     25.45 o 
   3  19   7      195.63      228.62     54.57 o 
   4  19   7        2.35        4.84     19.62 o 
   5  19   7      104.10      165.08     25.49 o 
   6  19   7        1.24       12.51     23.53 o 
   7  19   7       27.53       24.48     26.27 o 
   8  19   7        4.92       36.85     29.00 o 
 -12  20   7      114.07       51.87     25.29 o 
 -11  20   7       27.43       21.05     21.60 o 
 -10  20   7      207.55       46.64     33.34 o 
  -9  20   7        1.05       15.96     11.95 o 
  -8  20   7      154.41      101.91     13.83 o 
  -7  20   7       24.29       17.72     11.55 o 
  -6  20   7      554.46      508.67     19.57 o 
  -5  20   7      109.39       71.12     14.44 o 
  -4  20   7       41.47       42.82     13.23 o 
  -3  20   7       75.96       73.72     14.68 o 
  -2  20   7      184.71      236.76     19.67 o 
  -1  20   7       16.12        7.43     10.29 o 
   0  20   7      171.68      148.34     15.08 o 
   1  20   7       57.07       43.94      8.90 o 
   2  20   7      366.75      462.01     30.46 o 
   3  20   7        9.51       15.26     18.71 o 
   4  20   7      130.70      172.65     45.67 o 
   5  20   7       65.89       50.07     26.30 o 
   6  20   7       27.28       42.37     25.56 o 
   7  20   7       26.01       42.91     24.67 o 
 -11  21   7      115.81       61.90     34.51 o 
 -10  21   7       59.20       23.29     22.16 o 
  -9  21   7      185.41      111.52     27.65 o 
  -8  21   7        9.87        8.22     13.98 o 
  -7  21   7      102.19      104.40     14.06 o 
  -6  21   7      142.43      201.19     18.41 o 
  -5  21   7       30.87       52.67     14.51 o 
  -4  21   7      204.50      249.73     18.65 o 
  -3  21   7      194.95      224.29     19.48 o 
  -2  21   7       34.25       13.58     12.43 o 
  -1  21   7      256.35      278.56     16.86 o 
   0  21   7        0.10        3.91     10.44 o 
   1  21   7      390.83      457.43     33.21 o 
   2  21   7      147.56      144.13     23.36 o 
   3  21   7       23.83       48.80     21.99 o 
   4  21   7      163.38      147.18     41.28 o 
   5  21   7       79.87       17.47     22.74 o 
   6  21   7       28.41       35.59     24.31 o 
 -11  22   7       48.57        7.66     21.39 o 
 -10  22   7       27.29       12.64     20.62 o 
  -9  22   7        8.43       11.71     16.11 o 
  -8  22   7      203.00      217.71     24.44 o 
  -7  22   7        7.25       -1.66     12.18 o 
  -6  22   7        1.28        3.34     12.65 o 
  -5  22   7        0.20       21.38     13.42 o 
  -4  22   7        8.84      -15.03     15.03 o 
  -3  22   7        1.02      -12.65     12.65 o 
  -2  22   7      110.51      109.91     15.51 o 
  -1  22   7        0.16       -5.92     10.46 o 
   0  22   7       66.60       74.39     12.09 o 
   1  22   7       27.50       35.39     21.30 o 
   2  22   7       16.03       16.83     20.94 o 
   3  22   7      327.64      412.79     54.40 o 
   4  22   7       43.37       24.20     21.95 o 
   5  22   7        3.97       29.42     29.55 o 
   6  22   7        1.03       -6.48     22.45 o 
 -10  23   7        0.51      -10.10     24.59 o 
  -9  23   7       20.14       25.48     22.09 o 
  -8  23   7        0.31       17.22     14.53 o 
  -7  23   7       45.76       37.25     14.83 o 
  -6  23   7       43.22       56.27     17.19 o 
  -5  23   7        8.84       -8.67     14.24 o 
  -4  23   7        3.16       -0.22     13.22 o 
  -3  23   7        5.33       -8.47     12.04 o 
  -2  23   7       29.47       35.07     12.67 o 
  -1  23   7       99.65       98.43     13.27 o 
   0  23   7       29.07       -2.52     13.89 o 
   1  23   7        7.92       27.52     23.51 o 
   2  23   7      364.65      410.10     29.46 o 
   3  23   7       14.14       15.47     26.31 o 
   4  23   7        3.90       -3.23     19.58 o 
   5  23   7        2.65       11.41     23.30 o 
  -9  24   7       24.60       26.34     27.96 o 
  -8  24   7       15.14       22.26     15.31 o 
  -7  24   7        5.45        6.72     14.51 o 
  -6  24   7        3.04       19.90     16.15 o 
  -5  24   7       17.43       18.24     15.66 o 
  -4  24   7      168.00      202.42     18.79 o 
  -3  24   7       20.64       45.93     15.13 o 
  -2  24   7        8.53       32.42     14.57 o 
  -1  24   7       30.23       17.27     12.60 o 
   0  24   7       56.94       51.84     27.13 o 
   1  24   7       13.09       42.94     22.39 o 
   2  24   7       28.73       25.46     25.31 o 
   3  24   7      134.55      153.66     28.49 o 
   4  24   7        1.43       -2.33     28.47 o 
  -8  25   7        4.38        6.72     14.47 o 
  -7  25   7      116.78       87.00     21.81 o 
  -6  25   7        8.52      -10.98     15.67 o 
  -5  25   7       51.23       77.18     20.70 o 
  -4  25   7       51.72       57.41     19.74 o 
  -3  25   7       54.00       58.71     17.79 o 
  -2  25   7        8.05        0.61     12.32 o 
  -1  25   7       24.83       44.03     24.67 o 
   0  25   7       19.28       13.31     20.15 o 
   1  25   7        8.40       -2.60     18.35 o 
   2  25   7       36.91       54.64     24.30 o 
   3  25   7       15.79       -1.09     21.25 o 
  -6  26   7       23.77       22.60     16.64 o 
  -5  26   7        0.04       14.06     15.08 o 
  -4  26   7      121.44      114.46     20.30 o 
  -3  26   7       15.57       13.85     14.58 o 
  -2  26   7       16.54       -4.34     14.27 o 
  -1  26   7        0.13      -12.17     22.46 o 
   0  26   7       39.82       26.40     21.49 o 
   1  26   7        2.77       25.67     26.10 o 
  -4  27   7        8.69       -1.06     15.30 o 
  -3  27   7      239.23      176.74     32.44 o 
  -2  27   7        2.95       -8.81     24.19 o 
  -1  27   7        2.41        8.42     24.06 o 
 -16   0   8      348.21      389.98     56.21 o 
 -14   0   8       17.48       16.52     11.94 o 
 -12   0   8      515.71      462.05     13.29 o 
 -10   0   8      184.17      137.20     12.01 o 
  -8   0   8        7.07        6.89      5.09 o 
  -6   0   8      232.02      223.92      8.90 o 
  -4   0   8     3208.84     3416.27     40.08 o 
  -2   0   8     1099.88      990.02     18.34 o 
   0   0   8      157.61      146.81     11.49 o 
   2   0   8      136.26      152.96     13.91 o 
   4   0   8      295.67      376.58     27.07 o 
   6   0   8        2.39       25.64     22.59 o 
   8   0   8       22.68        0.38     16.81 o 
  10   0   8       25.84       34.30     21.37 o 
 -17   1   8       47.84       33.78     38.33 o 
 -16   1   8       50.28       35.40     37.27 o 
 -15   1   8      129.71       88.24     32.05 o 
 -14   1   8       12.88        7.17      6.00 o 
 -13   1   8      201.50      179.67      9.47 o 
 -12   1   8        2.50        3.67      6.19 o 
 -11   1   8       78.04       70.64      6.68 o 
 -10   1   8      513.68      540.93     23.79 o 
  -9   1   8     1448.48     1502.35     21.06 o 
  -8   1   8      413.01      508.27     19.58 o 
  -7   1   8      450.82      430.28      6.45 o 
  -6   1   8       22.33       19.88      4.60 o 
  -5   1   8      383.10      351.06     11.62 o 
  -4   1   8       16.80       27.88      5.49 o 
  -3   1   8      436.49      382.06     12.38 o 
  -2   1   8      509.49      517.74     10.71 o 
  -1   1   8       26.90       48.62      6.93 o 
   0   1   8       15.41        5.65      5.56 o 
   1   1   8       17.94       30.02      7.41 o 
   2   1   8      171.72      198.85     13.61 o 
   3   1   8       54.85       71.93      9.69 o 
   4   1   8       68.43       82.38     11.75 o 
   5   1   8      436.54      452.81     19.45 o 
   6   1   8      131.37      136.52     19.26 o 
   7   1   8      386.28      436.70     17.54 o 
   8   1   8       69.29       30.82     15.63 o 
   9   1   8       75.16       78.25     16.02 o 
  10   1   8       32.35       48.11     16.97 o 
  11   1   8       10.54       16.35     17.12 o 
 -17   2   8       29.87        8.84     37.51 o 
 -16   2   8      269.44      155.61     77.04 o 
 -15   2   8       17.16       23.05     15.77 o 
 -14   2   8       17.62       15.20      5.40 o 
 -13   2   8       21.26       12.58      9.62 o 
 -12   2   8      252.13      249.33     18.86 o 
 -11   2   8        1.63       -6.78      9.29 o 
 -10   2   8     1105.63     1259.52     29.48 o 
  -9   2   8        5.07        8.18      7.11 o 
  -8   2   8      807.87      840.32     14.87 o 
  -7   2   8      464.09      410.36     17.46 o 
  -6   2   8        9.03       20.59      3.63 o 
  -5   2   8     3212.28     3274.80     23.67 o 
  -4   2   8      838.19      831.72     12.30 o 
  -3   2   8      377.04      361.38      9.99 o 
  -2   2   8      561.35      538.45      9.97 o 
  -1   2   8     6380.69     6167.52     43.60 o 
   0   2   8       22.22       41.89      6.26 o 
   1   2   8      957.99      877.18     14.09 o 
   2   2   8       99.98       72.49      7.01 o 
   3   2   8      634.29      563.26     14.25 o 
   4   2   8      450.69      496.09     14.17 o 
   5   2   8      225.27      239.24     19.23 o 
   6   2   8      374.79      332.91     18.12 o 
   7   2   8        2.14       11.20     12.38 o 
   8   2   8      152.58      140.70     22.69 o 
   9   2   8       53.86       55.83     17.15 o 
  10   2   8        6.45        7.27     15.17 o 
  11   2   8        0.67        7.23     12.62 o 
 -17   3   8       18.66       25.42     32.87 o 
 -16   3   8      108.33       67.02     38.45 o 
 -15   3   8       18.50       14.56     16.63 o 
 -14   3   8      276.15      353.55     16.58 o 
 -13   3   8      273.26      311.40     18.65 o 
 -12   3   8       55.46       69.90     12.48 o 
 -11   3   8      197.98      193.74     11.92 o 
 -10   3   8      478.94      408.54     15.17 o 
  -9   3   8     1408.56     1406.58     22.66 o 
  -8   3   8      342.79      490.55     25.12 o 
  -7   3   8       56.56       88.31      9.79 o 
  -6   3   8      153.40       95.66      4.64 o 
  -5   3   8     3882.54     4161.08     28.97 o 
  -4   3   8     2195.91     2234.42     18.59 o 
  -3   3   8     6377.01     6706.24     47.11 o 
  -2   3   8      489.34      287.96     10.74 o 
  -1   3   8      944.48     1117.92     16.65 o 
   0   3   8     2321.23     2115.04     23.24 o 
   1   3   8      180.71      217.51      9.68 o 
   2   3   8      109.92      122.24      7.33 o 
   3   3   8      361.77      322.47     11.42 o 
   4   3   8      838.44      869.14     17.09 o 
   5   3   8      175.19      180.63     14.75 o 
   6   3   8      351.36      382.65     15.08 o 
   7   3   8        3.48       18.57     13.75 o 
   8   3   8      548.31      609.88     33.10 o 
   9   3   8       16.96        5.58     14.26 o 
  10   3   8       86.68       76.55     26.22 o 
  11   3   8        0.02       14.10     27.59 o 
 -17   4   8       15.24       17.08     31.56 o 
 -16   4   8        4.51        1.98     21.97 o 
 -15   4   8       87.16       66.12     17.27 o 
 -14   4   8        8.70       -2.93     10.58 o 
 -13   4   8       69.76       89.37     14.79 o 
 -12   4   8      122.13      158.59     14.98 o 
 -11   4   8        4.17        6.69      8.89 o 
 -10   4   8      503.86      485.46     25.30 o 
  -9   4   8       34.73       51.42     11.44 o 
  -8   4   8        0.30        0.50      8.77 o 
  -7   4   8     3339.90     3175.97     32.99 o 
  -6   4   8     3356.87     3834.61     37.66 o 
  -5   4   8     3838.15     4114.18     28.95 o 
  -4   4   8      400.23      388.73      9.08 o 
  -3   4   8      344.90      461.87     10.21 o 
  -2   4   8       99.09      103.14      8.45 o 
  -1   4   8     4603.70     4837.03     39.17 o 
   0   4   8        0.19       14.70      5.47 o 
   1   4   8     2440.42     2367.82     22.57 o 
   2   4   8      474.69      376.78     10.09 o 
   3   4   8      628.31      655.48     16.89 o 
   4   4   8        0.86        1.96      7.60 o 
   5   4   8      137.29      139.86     12.51 o 
   6   4   8      102.32       96.06     14.04 o 
   7   4   8      498.64      558.86     42.08 o 
   8   4   8       80.20      133.38     26.15 o 
   9   4   8      196.03      135.47     30.03 o 
  10   4   8       27.85        4.73     13.33 o 
  11   4   8       21.14       -2.81     28.80 o 
 -16   5   8      117.79      109.96     25.24 o 
 -15   5   8       90.95       93.42     32.44 o 
 -14   5   8      178.15      174.35     20.69 o 
 -13   5   8       29.35       38.66     15.43 o 
 -12   5   8      652.65      711.68     21.88 o 
 -11   5   8      456.09      500.05     18.79 o 
 -10   5   8      486.16      572.69     20.91 o 
  -9   5   8      145.87      169.58     14.93 o 
  -8   5   8      524.54      382.09     17.74 o 
  -7   5   8       37.30       55.76      9.71 o 
  -6   5   8     4045.16     4366.31     40.91 o 
  -5   5   8     6939.23     7062.80     46.22 o 
  -4   5   8      873.18      771.35     11.19 o 
  -3   5   8      705.45      709.41     12.27 o 
  -2   5   8      381.89      382.79      9.85 o 
  -1   5   8     3184.80     3321.08     26.01 o 
   0   5   8     5499.05     6006.52     42.74 o 
   1   5   8      403.53      357.62     24.92 o 
   2   5   8     3122.21     3051.13     84.43 o 
   3   5   8     1625.74     1763.24     52.57 o 
   4   5   8      188.43      179.00     12.82 o 
   5   5   8       93.54       73.60      8.59 o 
   6   5   8       17.89       16.15      9.99 o 
   7   5   8      289.43      322.22     37.52 o 
   8   5   8       39.66       35.78     12.10 o 
   9   5   8       90.01       64.73     19.07 o 
  10   5   8      122.99       72.43     31.93 o 
  11   5   8        3.08      -29.11     29.11 o 
 -16   6   8      101.79       76.77     18.61 o 
 -15   6   8      124.23      183.40     28.73 o 
 -14   6   8        9.58        8.01     14.65 o 
 -13   6   8       63.86       41.16     18.47 o 
 -12   6   8        9.56        9.55     11.97 o 
 -11   6   8      403.49      368.19     22.05 o 
 -10   6   8      160.21      238.76     18.56 o 
  -9   6   8      561.32      486.87     18.90 o 
  -8   6   8      364.51      401.39     16.77 o 
  -7   6   8      186.38      226.38     12.02 o 
  -6   6   8      151.93      143.71     11.99 o 
  -5   6   8     1099.11     1034.39     16.28 o 
  -4   6   8      395.89      389.53      8.69 o 
  -3   6   8       99.20       89.05      7.19 o 
  -2   6   8       23.91       50.12      7.04 o 
  -1   6   8     2266.12     2417.16     20.53 o 
   0   6   8     2385.92     2463.47     34.94 o 
   1   6   8      485.98      474.55     18.81 o 
   2   6   8       11.46      -12.53     12.53 o 
   3   6   8     3846.63     4024.67     50.60 o 
   4   6   8      111.20      221.56     22.34 o 
   5   6   8      380.58      466.01     22.45 o 
   6   6   8       55.41       47.36      7.74 o 
   7   6   8       60.43       82.58     13.51 o 
   8   6   8      253.37      159.52     30.00 o 
   9   6   8      481.09      647.43     58.33 o 
  10   6   8        7.23       36.66     28.52 o 
  11   6   8       63.15       97.90     43.00 o 
 -16   7   8       63.16       56.79     19.13 o 
 -15   7   8       29.91       22.30     16.14 o 
 -14   7   8      138.57      164.12     24.78 o 
 -13   7   8       81.40      120.78     20.95 o 
 -12   7   8      375.50      339.06     20.02 o 
 -11   7   8      201.63      210.11     17.72 o 
 -10   7   8       28.79       32.07     12.60 o 
  -9   7   8        0.86       19.10     12.33 o 
  -8   7   8      925.58     1056.28     28.48 o 
  -7   7   8     1321.41     1571.09     24.55 o 
  -6   7   8      684.06      535.30     16.53 o 
  -5   7   8      971.66     1227.46     19.82 o 
  -4   7   8      507.89      502.27     10.65 o 
  -3   7   8      366.72      401.14     11.04 o 
  -2   7   8     4613.89     4485.76     36.66 o 
  -1   7   8       62.95       61.64      5.46 o 
   0   7   8     8172.22     8623.11     84.69 o 
   1   7   8      330.76      307.63     20.89 o 
   2   7   8     1602.08     1506.49     27.89 o 
   3   7   8      959.66      935.77     30.84 o 
   4   7   8     1218.09     1300.85     29.16 o 
   5   7   8        2.32       25.19     15.19 o 
   6   7   8      151.82      211.22     30.15 o 
   7   7   8       67.61       34.53      6.45 o 
   8   7   8       28.55       16.91      8.95 o 
   9   7   8       20.74        6.19     24.08 o 
  10   7   8       38.01        1.93     33.57 o 
  11   7   8        7.03       45.27     33.20 o 
 -16   8   8      117.42       93.01     22.68 o 
 -15   8   8      237.30      162.59     26.40 o 
 -14   8   8       58.62       55.46     23.24 o 
 -13   8   8        4.43       22.62     16.33 o 
 -12   8   8       47.13       45.55     14.21 o 
 -11   8   8      600.96      654.93     26.33 o 
 -10   8   8       58.20       31.23     13.18 o 
  -9   8   8      103.91      148.97     13.71 o 
  -8   8   8       96.16      115.60     13.68 o 
  -7   8   8     2983.26     2809.54     34.18 o 
  -6   8   8     1967.07     2079.59     20.16 o 
  -5   8   8      238.51      292.00      8.29 o 
  -4   8   8     1448.12     1494.53     17.17 o 
  -3   8   8      369.10      342.16      9.43 o 
  -2   8   8      372.49      357.53      9.49 o 
  -1   8   8     5502.98     5474.28     37.58 o 
   0   8   8      235.10      309.75     23.79 o 
   1   8   8      923.60      802.16     19.61 o 
   2   8   8      184.62      247.95     16.87 o 
   3   8   8       69.78       28.70     15.05 o 
   4   8   8      456.33      433.99     22.85 o 
   5   8   8      198.77      193.43     19.29 o 
   6   8   8       11.74       18.88     16.28 o 
   7   8   8       15.48       40.83     17.36 o 
   8   8   8       53.31       31.84     18.78 o 
   9   8   8        5.75       -5.95     16.20 o 
  10   8   8        0.21       -5.02     22.55 o 
 -16   9   8       51.74       26.47     19.39 o 
 -15   9   8       85.12       55.69     20.24 o 
 -14   9   8       19.82       30.63     17.29 o 
 -13   9   8        7.47       -4.57     14.63 o 
 -12   9   8      657.52      818.24     34.02 o 
 -11   9   8      401.39      283.79     31.45 o 
 -10   9   8        1.14        6.73     13.65 o 
  -9   9   8      120.18       96.87     13.61 o 
  -8   9   8       69.92      109.35     14.99 o 
  -7   9   8        2.22        8.83     13.32 o 
  -6   9   8      324.09      308.48      7.88 o 
  -5   9   8       14.63       14.58      5.05 o 
  -4   9   8      221.82      185.66     12.92 o 
  -3   9   8      296.57      299.09     14.32 o 
  -2   9   8      554.47      513.68     12.20 o 
  -1   9   8       33.53       37.39      5.93 o 
   0   9   8     1974.78     1987.24     30.30 o 
   1   9   8       35.05       22.43     12.85 o 
   2   9   8      912.59      940.98     25.24 o 
   3   9   8      121.44       90.55     20.15 o 
   4   9   8      101.52      109.95     17.53 o 
   5   9   8       18.84       14.64     15.60 o 
   6   9   8      196.25      197.89     20.61 o 
   7   9   8      101.67      118.67     21.38 o 
   8   9   8        0.56        8.44     17.36 o 
   9   9   8       49.16       99.86     22.55 o 
  10   9   8       83.08      111.62     28.67 o 
 -16  10   8       56.76       56.18     24.82 o 
 -15  10   8       28.54       29.40     24.37 o 
 -14  10   8      453.18      549.36     29.94 o 
 -13  10   8       34.92       -8.01     14.03 o 
 -12  10   8       38.97       48.33     19.34 o 
 -11  10   8      571.94      670.82     25.96 o 
 -10  10   8       31.04       12.74     17.80 o 
  -9  10   8       65.34       46.19     14.36 o 
  -8  10   8      243.51      268.80     18.19 o 
  -7  10   8      163.88      108.17     14.40 o 
  -6  10   8      650.84      574.89     11.43 o 
  -5  10   8       69.43       48.55      8.57 o 
  -4  10   8      283.98      291.32     10.03 o 
  -3  10   8     1847.08     1914.16     19.44 o 
  -2  10   8      282.18      349.37     11.30 o 
  -1  10   8      944.31      933.01     16.36 o 
   0  10   8      159.91      154.52     15.80 o 
   1  10   8       82.90       79.83     13.86 o 
   2  10   8      257.34      242.52     18.11 o 
   3  10   8      378.33      456.78     24.50 o 
   4  10   8       51.31       53.17     16.39 o 
   5  10   8       24.92       39.34     17.77 o 
   6  10   8        1.10        5.75     14.88 o 
   7  10   8       25.17       49.18     18.58 o 
   8  10   8        9.79       35.40     19.10 o 
   9  10   8       16.78       10.33     22.47 o 
  10  10   8        0.33       25.99     23.00 o 
 -15  11   8       76.42       60.54     22.53 o 
 -14  11   8       15.61       16.00     20.66 o 
 -13  11   8      113.17       99.89     19.09 o 
 -12  11   8       15.60       27.63     18.29 o 
 -11  11   8     1188.24     1362.20     32.88 o 
 -10  11   8        9.71       46.32     16.79 o 
  -9  11   8       16.64       38.55     14.21 o 
  -8  11   8      138.05      111.30     17.97 o 
  -7  11   8      778.40      732.04     20.00 o 
  -6  11   8       16.27       59.48      8.68 o 
  -5  11   8      606.65      479.28     13.40 o 
  -4  11   8     1003.59     1078.47     19.39 o 
  -3  11   8       16.49       25.71      7.75 o 
  -2  11   8      197.90      253.60     11.81 o 
  -1  11   8        6.63       14.92      5.21 o 
   0  11   8      561.18      578.82     18.86 o 
   1  11   8      355.03      334.83     20.55 o 
   2  11   8        0.87       -0.49     10.47 o 
   3  11   8        0.24        3.09     13.78 o 
   4  11   8      205.73      188.11     22.77 o 
   5  11   8        4.09       -2.41     15.46 o 
   6  11   8       15.02        9.38     15.52 o 
   7  11   8        1.16      -20.50     20.50 o 
   8  11   8        5.42       26.08     24.72 o 
   9  11   8       18.42       39.56     24.73 o 
  10  11   8        3.99       12.47     26.78 o 
 -15  12   8        0.43       22.73     18.99 o 
 -14  12   8      304.18      259.31     29.22 o 
 -13  12   8       45.17       49.90     21.36 o 
 -12  12   8       82.30       69.12     21.86 o 
 -11  12   8       52.25       58.10     17.41 o 
 -10  12   8      456.91      515.13     25.87 o 
  -9  12   8      328.89      349.91     22.05 o 
  -8  12   8       28.05       50.97     17.01 o 
  -7  12   8      112.19       71.82      7.76 o 
  -6  12   8     1428.32     1529.53     19.41 o 
  -5  12   8       36.69       62.39      9.44 o 
  -4  12   8       74.50       99.11     10.59 o 
  -3  12   8      449.64      499.56     15.38 o 
  -2  12   8        7.56       10.68      8.04 o 
  -1  12   8       25.81       42.19      6.47 o 
   0  12   8      631.94      583.82     25.69 o 
   1  12   8      298.18      363.54     21.12 o 
   2  12   8      312.62      274.86     19.88 o 
   3  12   8       79.09       95.36     21.98 o 
   4  12   8       58.66       30.47     16.87 o 
   5  12   8        1.27        2.85     14.62 o 
   6  12   8       29.10       29.04     18.71 o 
   7  12   8        1.54       19.58     19.51 o 
   8  12   8        5.57       13.67     22.86 o 
   9  12   8        5.23       34.26     29.31 o 
  10  12   8       20.31       15.77     25.60 o 
 -15  13   8       37.35        4.55     19.48 o 
 -14  13   8       15.46       -5.55     18.60 o 
 -13  13   8       12.47        5.95     18.76 o 
 -12  13   8       31.50       33.41     18.77 o 
 -11  13   8      748.12      782.13     28.35 o 
 -10  13   8      381.22      365.52     23.86 o 
  -9  13   8     3056.49     3165.30     62.16 o 
  -8  13   8        1.56        3.82      7.06 o 
  -7  13   8       18.41       23.87      6.41 o 
  -6  13   8       59.14       56.10     10.66 o 
  -5  13   8      158.78      127.24     10.13 o 
  -4  13   8      107.79      132.14     10.91 o 
  -3  13   8       18.80       16.91      8.61 o 
  -2  13   8     2571.48     2939.57     29.85 o 
  -1  13   8     1146.01     1209.95     19.79 o 
   0  13   8      113.47      147.07     18.25 o 
   1  13   8       56.26       73.45     16.81 o 
   2  13   8       22.27       23.00     18.27 o 
   3  13   8        1.27       17.54     15.54 o 
   4  13   8      246.09      226.04     30.51 o 
   5  13   8        0.48        1.68     16.32 o 
   6  13   8       55.46       67.40     21.48 o 
   7  13   8        6.00       12.26     19.24 o 
   8  13   8       16.30      -18.71     21.86 o 
   9  13   8       60.85       46.61     27.06 o 
 -15  14   8       56.89       49.39     21.11 o 
 -14  14   8       45.75       48.01     20.03 o 
 -13  14   8       25.25       38.12     21.59 o 
 -12  14   8       14.08       28.53     17.72 o 
 -11  14   8       45.06       20.41     15.77 o 
 -10  14   8      858.31      818.46     30.67 o 
  -9  14   8        0.79       -8.75     16.18 o 
  -8  14   8      633.23      594.20     20.17 o 
  -7  14   8       10.09       16.93      7.28 o 
  -6  14   8      158.28      172.49     11.03 o 
  -5  14   8       65.77       87.78     13.16 o 
  -4  14   8      568.51      533.63     16.78 o 
  -3  14   8     2570.15     2664.53     31.03 o 
  -2  14   8       45.27       50.98     12.63 o 
  -1  14   8       96.31      148.14      9.22 o 
   0  14   8     1303.77     1392.26     29.97 o 
   1  14   8     1321.27     1501.80     35.85 o 
   2  14   8       53.94       78.25     20.34 o 
   3  14   8        1.72       -1.48     15.70 o 
   4  14   8        0.42        2.94     17.78 o 
   5  14   8       44.72       68.92     19.85 o 
   6  14   8       28.29       28.25     20.10 o 
   7  14   8       34.02       15.05     20.49 o 
   8  14   8        0.97       13.38     20.44 o 
   9  14   8       32.77       49.07     25.57 o 
 -14  15   8      152.01       67.79     27.44 o 
 -13  15   8       20.52       35.77     21.54 o 
 -12  15   8       73.29       77.17     19.52 o 
 -11  15   8       50.97       50.73     18.46 o 
 -10  15   8       42.52       48.23     18.79 o 
  -9  15   8      906.17      884.44     31.48 o 
  -8  15   8       99.10      102.95      8.86 o 
  -7  15   8      402.74      427.06     21.70 o 
  -6  15   8      135.45       98.23     12.73 o 
  -5  15   8      706.17      700.90     15.61 o 
  -4  15   8      199.79      160.32     12.03 o 
  -3  15   8      129.06      128.86     13.12 o 
  -2  15   8     2408.79     2288.42     29.20 o 
  -1  15   8     1252.26     1271.00     23.94 o 
   0  15   8     1003.86     1097.96     34.61 o 
   1  15   8      893.82     1058.84     32.13 o 
   2  15   8       73.33      104.80     25.75 o 
   3  15   8      750.21      718.60     30.18 o 
   4  15   8       30.52       24.22     20.32 o 
   5  15   8       29.76       46.96     21.44 o 
   6  15   8      112.93       87.33     24.00 o 
   7  15   8        0.52        3.89     18.56 o 
   8  15   8       77.04       99.07     25.60 o 
   9  15   8        0.46       -9.07     20.59 o 
 -14  16   8       37.00       31.17     23.89 o 
 -13  16   8      252.81      310.67     50.87 o 
 -12  16   8       15.16       48.01     19.73 o 
 -11  16   8       56.62       25.34     18.97 o 
 -10  16   8      456.04      523.19     26.56 o 
  -9  16   8       21.22       35.77      7.15 o 
  -8  16   8      363.41      298.42     19.66 o 
  -7  16   8      343.48      389.78     15.03 o 
  -6  16   8        1.71        4.44      9.54 o 
  -5  16   8      118.37      126.58     13.91 o 
  -4  16   8       60.52       68.08     12.41 o 
  -3  16   8      968.06      942.40     20.58 o 
  -2  16   8     1072.40     1188.28     21.15 o 
  -1  16   8      787.27      676.82     18.10 o 
   0  16   8      355.90      382.27     21.46 o 
   1  16   8      731.83      816.36     34.10 o 
   2  16   8       31.93       33.80     18.52 o 
   3  16   8       50.01       43.01     19.11 o 
   4  16   8       44.09       12.87     19.87 o 
   5  16   8      142.54      174.06     25.56 o 
   6  16   8        1.24      -22.13     22.13 o 
   7  16   8       23.77       43.32     24.35 o 
   8  16   8        7.28        6.72     16.62 o 
 -13  17   8       74.00       59.65     23.16 o 
 -12  17   8      237.87       99.46     41.68 o 
 -11  17   8       30.38       46.11     22.16 o 
 -10  17   8      261.10      312.04     44.14 o 
  -9  17   8      700.66      626.40     22.19 o 
  -8  17   8       40.60       41.32      9.76 o 
  -7  17   8       56.19       47.00     14.35 o 
  -6  17   8       54.03       69.58     11.26 o 
  -5  17   8       29.77       10.31     10.04 o 
  -4  17   8      374.88      422.51     17.70 o 
  -3  17   8        1.12       17.10     10.20 o 
  -2  17   8     1666.07     1700.92     34.87 o 
  -1  17   8      162.99      127.34     11.55 o 
   0  17   8      173.33      165.53     20.99 o 
   1  17   8      170.26      210.21     24.80 o 
   2  17   8      736.69      790.97     28.45 o 
   3  17   8       46.71       75.46     19.73 o 
   4  17   8      128.54      180.06     23.64 o 
   5  17   8       68.31       33.87     22.20 o 
   6  17   8      101.50       97.46     32.72 o 
   7  17   8       15.18       15.99     25.00 o 
   8  17   8       42.67       15.53     28.35 o 
 -13  18   8      220.60      152.04     38.91 o 
 -12  18   8       23.76       -0.39     21.65 o 
 -11  18   8      304.47      323.79     48.43 o 
 -10  18   8       22.75        6.21     15.68 o 
  -9  18   8      103.82       91.77     15.91 o 
  -8  18   8      217.11      173.12     13.59 o 
  -7  18   8      495.81      480.56     19.65 o 
  -6  18   8       11.21       21.94     12.04 o 
  -5  18   8      312.38      378.78     21.88 o 
  -4  18   8        9.04        7.29     11.18 o 
  -3  18   8      514.29      566.05     18.22 o 
  -2  18   8       64.37       89.62     10.18 o 
  -1  18   8      298.26      255.34     16.61 o 
   0  18   8      322.97      336.84     26.70 o 
   1  18   8     1078.04     1235.22     33.42 o 
   2  18   8       56.77       77.88     20.90 o 
   3  18   8       17.98        8.49     16.42 o 
   4  18   8        1.30       24.60     21.45 o 
   5  18   8      153.25      203.96     32.63 o 
   6  18   8        5.94       32.51     25.84 o 
   7  18   8       24.52       24.43     21.64 o 
 -12  19   8       20.44        2.53     22.88 o 
 -11  19   8        1.93       -1.91     15.75 o 
 -10  19   8      117.58       40.02     22.38 o 
  -9  19   8       48.63       27.41     10.35 o 
  -8  19   8      141.09      142.11     13.94 o 
  -7  19   8       22.75       24.10     11.85 o 
  -6  19   8       88.94       72.73     12.81 o 
  -5  19   8      288.72      289.30     17.30 o 
  -4  19   8       99.48      144.29     13.03 o 
  -3  19   8       21.81       39.70     15.30 o 
  -2  19   8      657.71      626.75     20.84 o 
  -1  19   8        6.45       16.46     10.37 o 
   0  19   8     1123.60     1248.33     37.21 o 
   1  19   8        0.03      -17.50     17.61 o 
   2  19   8       66.43       98.29     22.09 o 
   3  19   8       53.15       51.08     20.93 o 
   4  19   8      255.10      270.32     37.27 o 
   5  19   8       66.38       81.05     26.21 o 
   6  19   8       59.80       68.06     28.96 o 
   7  19   8        0.31      -14.85     27.28 o 
 -12  20   8       65.54       28.20     22.98 o 
 -11  20   8       19.57        8.11     18.60 o 
 -10  20   8       24.57        1.40     15.63 o 
  -9  20   8      177.69       93.15     36.52 o 
  -8  20   8       25.18       13.42     13.35 o 
  -7  20   8      126.02      128.97     14.75 o 
  -6  20   8      100.88       71.74     13.61 o 
  -5  20   8      121.90      129.81     16.63 o 
  -4  20   8      174.16      168.80     14.63 o 
  -3  20   8       66.02       77.98     13.06 o 
  -2  20   8       42.30       40.10     13.05 o 
  -1  20   8      484.14      473.85     19.77 o 
   0  20   8        6.50       12.30      7.97 o 
   1  20   8      417.79      485.54     27.65 o 
   2  20   8       18.80       12.02     20.23 o 
   3  20   8      192.54      204.37     29.89 o 
   4  20   8       29.71       52.88     24.77 o 
   5  20   8       87.03       78.96     26.99 o 
   6  20   8       20.65       33.60     25.91 o 
 -11  21   8       26.41        2.05     16.08 o 
 -10  21   8       71.03       -6.56     25.71 o 
  -9  21   8       90.73       54.18     24.44 o 
  -8  21   8        5.45       12.40     13.73 o 
  -7  21   8       72.22       80.73     14.41 o 
  -6  21   8      485.34      543.70     22.27 o 
  -5  21   8       44.52       64.74     15.27 o 
  -4  21   8       53.76       26.37     15.24 o 
  -3  21   8      309.53      343.75     17.52 o 
  -2  21   8       89.84      101.56     16.43 o 
  -1  21   8       71.15       64.55     11.50 o 
   0  21   8       77.78       94.53     21.72 o 
   1  21   8       23.42       33.63     20.03 o 
   2  21   8      131.97       89.81     33.48 o 
   3  21   8        0.39        5.80     21.64 o 
   4  21   8       10.46       15.13     19.98 o 
   5  21   8      100.38       88.98     28.96 o 
   6  21   8        7.74       24.22     29.69 o 
 -10  22   8       21.30       11.55     22.00 o 
  -9  22   8       77.03      112.49     39.84 o 
  -8  22   8       68.47       51.37     16.49 o 
  -7  22   8       17.91       10.80     14.18 o 
  -6  22   8        2.74       20.90     12.74 o 
  -5  22   8       67.83       67.89     17.44 o 
  -4  22   8      471.85      538.72     22.84 o 
  -3  22   8       70.86       53.92     14.12 o 
  -2  22   8       87.59       86.77     14.13 o 
  -1  22   8       18.58       33.42     14.39 o 
   0  22   8        3.89       15.73     18.49 o 
   1  22   8       34.92       56.08     24.40 o 
   2  22   8       35.39       36.96     24.52 o 
   3  22   8       23.62       26.94     25.42 o 
   4  22   8        3.98       27.25     26.60 o 
   5  22   8       34.71       52.46     25.92 o 
  -9  23   8        5.43      -21.16     21.16 o 
  -8  23   8       10.15        5.18     15.14 o 
  -7  23   8       24.06       17.96     14.19 o 
  -6  23   8       60.18       44.00     14.77 o 
  -5  23   8       85.57      123.87     20.86 o 
  -4  23   8       17.79       32.11     19.09 o 
  -3  23   8       90.09      124.94     16.64 o 
  -2  23   8        0.35       -7.63     11.74 o 
  -1  23   8        9.51       10.67     21.35 o 
   0  23   8       10.49       25.31     21.29 o 
   1  23   8       45.49       97.44     24.81 o 
   2  23   8       16.16       15.99     22.70 o 
   3  23   8        4.60      -26.75     26.75 o 
   4  23   8       54.16       78.68     25.41 o 
  -8  24   8       36.92       10.04     19.23 o 
  -7  24   8        0.72       12.12     14.31 o 
  -6  24   8       22.82       34.00     14.72 o 
  -5  24   8       15.73       35.82     16.53 o 
  -4  24   8       15.53       13.88     16.32 o 
  -3  24   8        3.84      -13.32     15.73 o 
  -2  24   8       44.57       71.19     25.77 o 
  -1  24   8        6.45       32.66     22.87 o 
   0  24   8       15.60       10.31     19.50 o 
   1  24   8        1.04       -8.39     23.93 o 
   2  24   8       11.15        3.30     18.23 o 
   3  24   8        3.77       27.08     26.01 o 
  -7  25   8       13.48       25.53     14.83 o 
  -6  25   8       15.65       12.69     14.91 o 
  -5  25   8        1.24       -3.96     15.81 o 
  -4  25   8      325.15      421.99     25.84 o 
  -3  25   8      146.11       97.60     23.51 o 
  -2  25   8       11.02       -0.17     19.69 o 
  -1  25   8       49.72       56.15     27.07 o 
   0  25   8       22.99       31.07     24.49 o 
   1  25   8        7.41       -8.98     24.13 o 
  -5  26   8      126.86      101.02     23.44 o 
  -4  26   8        4.67        0.88     13.17 o 
  -3  26   8       41.95       65.58     23.86 o 
  -2  26   8       48.97       78.39     27.94 o 
  -1  26   8        4.42       10.16     19.14 o 
 -17   0   9      162.37      112.33    116.26 o 
 -15   0   9       78.20       61.51     48.47 o 
 -13   0   9      301.75      293.42     33.02 o 
 -11   0   9       15.21        2.64      3.79 o 
  -9   0   9     1782.64     1770.02     36.47 o 
  -7   0   9     2343.28     2283.34     27.04 o 
  -5   0   9     2079.46     2133.17     29.64 o 
  -3   0   9        3.53       22.82     10.04 o 
  -1   0   9      936.26      879.25     22.76 o 
   1   0   9      353.16      372.94     17.74 o 
   3   0   9       86.82       43.31     12.59 o 
   5   0   9      228.70      267.50     29.13 o 
   7   0   9       83.36       92.67     20.54 o 
   9   0   9        1.22      -24.55     35.90 o 
 -17   1   9        9.33       20.62     29.78 o 
 -16   1   9      427.36      341.58    151.08 o 
 -15   1   9        3.23        5.23     24.66 o 
 -14   1   9      145.75      123.99     26.28 o 
 -13   1   9       38.37       45.69      7.63 o 
 -12   1   9      151.53      152.36      8.89 o 
 -11   1   9        1.08       22.20      7.87 o 
 -10   1   9      962.16      974.26     15.38 o 
  -9   1   9      472.64      539.57     13.00 o 
  -8   1   9     1265.20     1149.94     16.49 o 
  -7   1   9      837.14      878.99     10.71 o 
  -6   1   9     3724.37     4013.50     30.09 o 
  -5   1   9      829.91     1096.91     13.68 o 
  -4   1   9     1257.02     1295.39     14.69 o 
  -3   1   9       92.19      185.66      9.28 o 
  -2   1   9      552.15      562.48     11.31 o 
  -1   1   9      325.80      292.97     10.17 o 
   0   1   9     1620.87     1645.48     27.71 o 
   1   1   9      617.44      453.05     13.68 o 
   2   1   9      682.94      733.51     16.23 o 
   3   1   9       26.40       43.84     12.87 o 
   4   1   9      423.14      430.35     16.53 o 
   5   1   9      490.31      605.84     19.13 o 
   6   1   9      164.47      209.70     25.97 o 
   7   1   9        1.01      -10.53     11.07 o 
   8   1   9       36.27       35.27     16.25 o 
   9   1   9       24.83       44.51     17.16 o 
  10   1   9        1.82        8.46     16.94 o 
 -17   2   9       71.68       70.15     38.98 o 
 -16   2   9        5.04       19.38     30.78 o 
 -15   2   9       72.68       72.24     35.43 o 
 -14   2   9       85.27       77.89     14.64 o 
 -13   2   9      280.57      258.01     16.97 o 
 -12   2   9        0.32       11.19     10.54 o 
 -11   2   9      793.19      845.34     34.13 o 
 -10   2   9        3.10       35.98     10.51 o 
  -9   2   9      515.30      472.19     12.89 o 
  -8   2   9       19.34       41.13      7.81 o 
  -7   2   9     1129.49     1026.71     16.73 o 
  -6   2   9      297.38      366.21      8.32 o 
  -5   2   9     2387.47     2809.47     21.87 o 
  -4   2   9      505.18      507.52      9.80 o 
  -3   2   9       34.57       76.14      7.43 o 
  -2   2   9      167.13      138.19      9.36 o 
  -1   2   9        1.74       13.18      6.76 o 
   0   2   9     1234.04     1181.40     15.60 o 
   1   2   9      953.11      877.91     14.92 o 
   2   2   9      783.24      772.52     14.36 o 
   3   2   9      841.00      773.69     18.88 o 
   4   2   9       44.44       72.54     13.61 o 
   5   2   9        9.92       12.11     10.99 o 
   6   2   9       31.44       32.70     15.63 o 
   7   2   9       52.55       33.87     13.04 o 
   8   2   9       54.64       44.06     12.86 o 
   9   2   9       13.95       11.35     12.40 o 
  10   2   9        9.69       -1.06     18.39 o 
 -16   3   9      215.34      203.68     64.57 o 
 -15   3   9        0.44       24.38     15.13 o 
 -14   3   9       29.12       45.07     12.88 o 
 -13   3   9        3.25       23.12     10.55 o 
 -12   3   9       23.47        6.71      9.41 o 
 -11   3   9        2.84       11.23     15.90 o 
 -10   3   9     1026.14     1018.54     19.71 o 
  -9   3   9       33.70       62.11      9.74 o 
  -8   3   9      368.70      365.55     14.51 o 
  -7   3   9      112.58      163.35     12.69 o 
  -6   3   9     3258.88     3106.02     23.91 o 
  -5   3   9      586.70      745.61     12.10 o 
  -4   3   9      654.66      729.31     11.92 o 
  -3   3   9       56.62       44.49      8.12 o 
  -2   3   9        3.24        2.26      7.07 o 
  -1   3   9     1444.37     1323.31     20.76 o 
   0   3   9       69.97       57.74      6.47 o 
   1   3   9       18.46       27.97      7.98 o 
   2   3   9      520.15      409.41     11.31 o 
   3   3   9      112.37      160.70     12.41 o 
   4   3   9     1957.86     1975.40     54.68 o 
   5   3   9       18.19       32.88     12.19 o 
   6   3   9      249.34      193.63     12.33 o 
   7   3   9       24.48        5.44      9.01 o 
   8   3   9        2.55        5.15     10.67 o 
   9   3   9       20.63       14.15     13.02 o 
  10   3   9        0.02       27.89     24.01 o 
 -16   4   9       27.00       -2.66     26.30 o 
 -15   4   9       62.64       59.56     17.52 o 
 -14   4   9        9.53       19.82     12.61 o 
 -13   4   9        3.35        6.07     17.67 o 
 -12   4   9      139.71      134.20     13.95 o 
 -11   4   9       22.76        3.54      7.94 o 
 -10   4   9      732.16      670.75     17.09 o 
  -9   4   9     1382.11     1596.29     27.38 o 
  -8   4   9       16.38       11.36      9.42 o 
  -7   4   9     2430.03     2369.90     29.74 o 
  -6   4   9       98.85      105.56      5.58 o 
  -5   4   9      545.01      552.86     10.77 o 
  -4   4   9      183.22      162.88      8.83 o 
  -3   4   9      280.82      230.86     10.42 o 
  -2   4   9     1977.39     2213.31     22.13 o 
  -1   4   9      879.07      803.59     16.85 o 
   0   4   9      532.65      488.00     10.83 o 
   1   4   9      129.73      114.93      8.49 o 
   2   4   9      592.20      537.04     12.57 o 
   3   4   9        9.70       15.64      7.20 o 
   4   4   9     1682.34     1576.83     75.99 o 
   5   4   9      346.41      330.54     14.51 o 
   6   4   9        2.16        2.69      9.67 o 
   7   4   9        4.06        8.11     12.28 o 
   8   4   9        0.39       12.15      9.36 o 
   9   4   9        3.23       15.03     25.70 o 
  10   4   9        4.59       -0.29     23.48 o 
 -16   5   9       46.64       46.58     38.06 o 
 -15   5   9       13.01       33.68     18.97 o 
 -14   5   9      186.43      211.97     24.72 o 
 -13   5   9      328.82      430.75     52.25 o 
 -12   5   9      749.07      684.55     20.24 o 
 -11   5   9      128.89      124.95     12.91 o 
 -10   5   9       82.44       65.98     12.49 o 
  -9   5   9       26.87       32.76      9.80 o 
  -8   5   9     1203.94     1132.56     19.49 o 
  -7   5   9       20.67       41.45     10.30 o 
  -6   5   9     4621.26     4598.01     31.65 o 
  -5   5   9      349.22      443.31      9.14 o 
  -4   5   9     3590.67     3534.51     28.13 o 
  -3   5   9      470.34      437.13     10.69 o 
  -2   5   9        2.12        7.93      7.04 o 
  -1   5   9     1760.24     2008.29     19.67 o 
   0   5   9      178.97      212.68      9.10 o 
   1   5   9       32.30       12.60      6.41 o 
   2   5   9      223.12      212.61     16.74 o 
   3   5   9     2090.82     2211.28     40.24 o 
   4   5   9       41.40       67.21      9.69 o 
   5   5   9      650.75      728.80     30.73 o 
   6   5   9      270.05      207.35     26.88 o 
   7   5   9       93.30       64.29     19.85 o 
   8   5   9        4.43        6.97      8.84 o 
   9   5   9       25.74       21.75     38.70 o 
  10   5   9        7.67       29.62     30.53 o 
 -16   6   9       79.57       51.66     32.47 o 
 -15   6   9       39.45       34.31     20.60 o 
 -14   6   9        0.01        1.89     11.89 o 
 -13   6   9      211.93      265.41     26.11 o 
 -12   6   9     1323.52     1377.56     27.54 o 
 -11   6   9      161.80      103.14     18.19 o 
 -10   6   9       48.70       34.33     13.81 o 
  -9   6   9        3.99       -5.75      9.52 o 
  -8   6   9        0.63       -8.09     11.70 o 
  -7   6   9       99.27      102.90     14.28 o 
  -6   6   9      673.74      574.11     12.80 o 
  -5   6   9      222.16      216.01      9.05 o 
  -4   6   9       32.45       23.78      8.25 o 
  -3   6   9       24.17       46.35      9.13 o 
  -2   6   9      768.66      803.38     21.23 o 
  -1   6   9      350.22      333.84     10.08 o 
   0   6   9      558.12      511.85     13.09 o 
   1   6   9        9.82        1.50      9.29 o 
   2   6   9      917.06      991.28     28.22 o 
   3   6   9      428.50      447.19     31.99 o 
   4   6   9      338.29      391.29     27.56 o 
   5   6   9       75.97       38.67     20.05 o 
   6   6   9      113.18      122.29     20.59 o 
   7   6   9       20.39       17.88      6.97 o 
   8   6   9       12.96        5.99     21.45 o 
   9   6   9        2.41      -19.61     24.97 o 
  10   6   9       17.31       44.56     33.93 o 
 -16   7   9       25.54       43.58     26.28 o 
 -15   7   9       33.55        9.63     15.79 o 
 -14   7   9       40.81       46.03     16.70 o 
 -13   7   9       76.14       77.02     17.39 o 
 -12   7   9      718.69      724.36     25.29 o 
 -11   7   9      997.71     1048.10     27.21 o 
 -10   7   9       63.03       55.02     13.60 o 
  -9   7   9       40.47       31.64     12.08 o 
  -8   7   9      159.57      116.24     13.68 o 
  -7   7   9       26.25       24.93     14.50 o 
  -6   7   9        0.39       -5.44     10.65 o 
  -5   7   9        4.68       13.19      5.31 o 
  -4   7   9      267.65      232.27      8.85 o 
  -3   7   9      672.48      621.06     12.10 o 
  -2   7   9     1767.10     1830.47     19.73 o 
  -1   7   9       60.46       96.69      7.71 o 
   0   7   9     1729.19     1695.54     29.52 o 
   1   7   9     1459.05     1514.67     28.43 o 
   2   7   9      271.97      255.57     17.88 o 
   3   7   9     1857.49     2096.96     36.61 o 
   4   7   9      199.24      276.21     21.70 o 
   5   7   9      544.08      563.26     23.47 o 
   6   7   9       82.49       91.67     22.33 o 
   7   7   9       11.29       11.28     18.48 o 
   8   7   9       65.11       54.06     20.72 o 
   9   7   9        8.46       20.45     26.83 o 
  10   7   9        8.55       42.29     28.56 o 
 -16   8   9        6.10       -5.55     22.18 o 
 -15   8   9        1.16        0.23     16.41 o 
 -14   8   9      139.90      104.74     21.10 o 
 -13   8   9       19.76       23.59     15.71 o 
 -12   8   9      771.07      703.33     28.43 o 
 -11   8   9      750.76      847.38     29.30 o 
 -10   8   9      208.49      249.49     16.41 o 
  -9   8   9      138.38      165.57     15.95 o 
  -8   8   9       21.37       23.49     13.33 o 
  -7   8   9       73.07       74.90     12.37 o 
  -6   8   9      846.98      682.87     15.51 o 
  -5   8   9       12.45       11.01      6.71 o 
  -4   8   9       36.73       31.22      7.60 o 
  -3   8   9      383.45      421.15     11.39 o 
  -2   8   9     1385.04     1140.26     15.94 o 
  -1   8   9      788.99      957.00     12.78 o 
   0   8   9        1.64       16.37     11.51 o 
   1   8   9       35.42       56.46     13.67 o 
   2   8   9      487.42      544.05     22.24 o 
   3   8   9        4.71       -4.47     13.49 o 
   4   8   9      799.04      887.78     27.25 o 
   5   8   9        9.66       -3.58     14.76 o 
   6   8   9       22.89       37.45     18.80 o 
   7   8   9       12.25        6.87     16.41 o 
   8   8   9       21.38       28.80     22.18 o 
   9   8   9        2.13       11.80     24.73 o 
  10   8   9       21.30       59.04     39.67 o 
 -16   9   9        5.45       25.42     19.62 o 
 -15   9   9        0.89       -1.90     19.30 o 
 -14   9   9        1.06        5.14     17.03 o 
 -13   9   9        0.64       13.22     13.73 o 
 -12   9   9     1590.92     1689.42     37.91 o 
 -11   9   9       42.22       39.94     13.78 o 
 -10   9   9      321.94      422.41     21.76 o 
  -9   9   9      199.38      176.76     17.78 o 
  -8   9   9      397.78      482.16     19.54 o 
  -7   9   9       44.29       46.64     11.83 o 
  -6   9   9       16.28       15.45      5.52 o 
  -5   9   9      103.15      119.77      7.11 o 
  -4   9   9     2447.56     2355.88     31.67 o 
  -3   9   9     1385.58     1318.27     18.21 o 
  -2   9   9        1.40       23.16      7.65 o 
  -1   9   9      973.27      957.29     12.25 o 
   0   9   9      548.65      639.53     20.85 o 
   1   9   9        3.90        7.72     13.01 o 
   2   9   9      121.36      147.29     18.64 o 
   3   9   9       36.29       49.74     17.75 o 
   4   9   9        4.71       18.86     17.71 o 
   5   9   9      166.38      171.40     20.51 o 
   6   9   9       92.56       68.67     21.42 o 
   7   9   9       47.34       48.64     18.04 o 
   8   9   9      124.76       56.15     21.29 o 
   9   9   9       12.84       16.77     21.17 o 
 -15  10   9       58.05       28.64     20.94 o 
 -14  10   9      118.98      129.89     21.16 o 
 -13  10   9        1.18        9.58     14.46 o 
 -12  10   9      373.06      413.87     26.66 o 
 -11  10   9      960.94     1041.73     28.37 o 
 -10  10   9       97.48      112.05     17.08 o 
  -9  10   9      441.44      512.09     20.51 o 
  -8  10   9       13.90       22.33     13.21 o 
  -7  10   9      112.02      188.00     16.02 o 
  -6  10   9       55.19       33.48      7.19 o 
  -5  10   9      353.09      299.91     10.48 o 
  -4  10   9        1.32        0.55      6.87 o 
  -3  10   9     2070.18     2239.61     24.29 o 
  -2  10   9      271.89      296.57     12.11 o 
  -1  10   9     1157.10     1152.06     24.52 o 
   0  10   9      336.00      388.37     18.51 o 
   1  10   9      363.29      479.69     29.45 o 
   2  10   9      566.65      545.69     25.07 o 
   3  10   9       13.20       16.49     15.63 o 
   4  10   9        0.79        3.19     14.71 o 
   5  10   9       95.38       89.90     19.21 o 
   6  10   9       33.74       33.69     18.26 o 
   7  10   9       56.37       67.16     22.63 o 
   8  10   9       11.01        0.46     15.20 o 
   9  10   9       14.30       29.96     22.35 o 
 -15  11   9       18.59        9.10     19.28 o 
 -14  11   9      345.34      428.53     27.83 o 
 -13  11   9       47.12       51.39     21.40 o 
 -12  11   9       21.66        1.58     14.70 o 
 -11  11   9      133.36      119.67     19.23 o 
 -10  11   9     1384.38     1350.91     33.24 o 
  -9  11   9       99.55       87.19     16.87 o 
  -8  11   9      411.17      344.77     23.05 o 
  -7  11   9      150.69      115.74     11.28 o 
  -6  11   9      931.16      928.31     14.99 o 
  -5  11   9      581.81      535.41     15.94 o 
  -4  11   9      375.80      407.16     14.48 o 
  -3  11   9      141.63      147.48      9.30 o 
  -2  11   9     3970.42     4464.62     34.92 o 
  -1  11   9      182.18      199.65     15.36 o 
   0  11   9       14.15       21.07     15.25 o 
   1  11   9      256.08      295.80     22.16 o 
   2  11   9      203.16      272.27     22.42 o 
   3  11   9        8.39       33.46     17.27 o 
   4  11   9       10.86       10.72     17.42 o 
   5  11   9       14.89        9.68     17.96 o 
   6  11   9      267.90      293.88     25.49 o 
   7  11   9       32.60       15.26     19.87 o 
   8  11   9       42.76       71.67     24.28 o 
   9  11   9       27.28       33.14     28.80 o 
 -15  12   9      381.44      406.02     59.02 o 
 -14  12   9       25.21        6.34     16.60 o 
 -13  12   9       20.80        8.82     16.04 o 
 -12  12   9        8.21        0.74     15.32 o 
 -11  12   9      523.56      500.34     27.18 o 
 -10  12   9       32.22       32.37     14.50 o 
  -9  12   9     1171.36     1198.83     27.23 o 
  -8  12   9      119.44      128.17     17.80 o 
  -7  12   9     1337.77     1111.50     27.34 o 
  -6  12   9       39.84       31.43      8.56 o 
  -5  12   9      844.32      889.31     17.14 o 
  -4  12   9       39.47       45.32     10.04 o 
  -3  12   9      910.53      928.91     20.09 o 
  -2  12   9      358.29      404.03     11.55 o 
  -1  12   9      641.29      701.14     23.64 o 
   0  12   9       10.01        9.94     14.24 o 
   1  12   9       28.84       31.05     15.04 o 
   2  12   9       47.65       64.75     18.40 o 
   3  12   9      196.84      256.11     23.27 o 
   4  12   9      105.46       66.69     20.34 o 
   5  12   9      150.24      208.30     35.88 o 
   6  12   9        2.57       22.99     19.45 o 
   7  12   9       74.01       86.83     28.41 o 
   8  12   9        1.95       14.44     21.92 o 
   9  12   9       20.50       25.85     26.21 o 
 -15  13   9        0.02       -7.42     18.83 o 
 -14  13   9      281.04      300.10     35.13 o 
 -13  13   9        4.06       18.33     18.12 o 
 -12  13   9      291.88      364.51     42.86 o 
 -11  13   9       70.08       51.13     18.41 o 
 -10  13   9        1.75       11.05     13.81 o 
  -9  13   9      104.05      117.00     17.33 o 
  -8  13   9      171.93      233.39     18.30 o 
  -7  13   9       70.41       54.32     10.02 o 
  -6  13   9     1093.60     1165.05     20.00 o 
  -5  13   9      131.04      132.50     10.43 o 
  -4  13   9     1597.41     1698.35     20.76 o 
  -3  13   9       51.09       91.15     10.02 o 
  -2  13   9        5.80       34.91      7.50 o 
  -1  13   9      242.66      284.87     20.30 o 
   0  13   9     1503.78     1609.11     37.43 o 
   1  13   9      341.27      377.24     30.71 o 
   2  13   9      284.71      266.14     23.18 o 
   3  13   9       37.07       38.76     18.67 o 
   4  13   9      251.91      360.63     28.45 o 
   5  13   9        6.08        8.32     19.05 o 
   6  13   9        1.82       17.89     19.96 o 
   7  13   9       19.12       -0.09     28.07 o 
   8  13   9       18.41       17.24     26.55 o 
 -14  14   9        2.50      -13.98     18.53 o 
 -13  14   9      113.91       95.62     27.11 o 
 -12  14   9        5.97       -3.73     19.20 o 
 -11  14   9      542.29      638.12     29.53 o 
 -10  14   9       36.55       12.12     15.93 o 
  -9  14   9       95.86      101.44     20.16 o 
  -8  14   9        1.44        2.76      7.44 o 
  -7  14   9      621.10      788.19     27.03 o 
  -6  14   9       87.30      117.67     12.56 o 
  -5  14   9     2288.50     2386.60     27.83 o 
  -4  14   9      149.04      177.11     15.41 o 
  -3  14   9       16.57       29.84     10.88 o 
  -2  14   9       85.01       74.76     10.50 o 
  -1  14   9      168.42      184.39     18.57 o 
   0  14   9      134.42      184.37     21.90 o 
   1  14   9      266.66      316.23     23.07 o 
   2  14   9       71.15       46.28     22.35 o 
   3  14   9      403.37      408.96     41.40 o 
   4  14   9       45.95       23.88     18.16 o 
   5  14   9      195.87      228.95     29.99 o 
   6  14   9       50.31       56.27     23.05 o 
   7  14   9        2.01        5.67     19.26 o 
   8  14   9        0.33       -0.90     20.64 o 
 -14  15   9        2.97        4.10     21.57 o 
 -13  15   9       88.09       91.29     27.24 o 
 -12  15   9       91.83       86.72     23.56 o 
 -11  15   9      104.23       70.78     22.82 o 
 -10  15   9      519.01      581.95     25.83 o 
  -9  15   9       14.84       24.44     15.19 o 
  -8  15   9        1.66       13.33      5.49 o 
  -7  15   9       13.25       19.91      7.27 o 
  -6  15   9     1184.37     1197.51     25.42 o 
  -5  15   9      141.55      202.51     12.59 o 
  -4  15   9      761.07      783.54     20.31 o 
  -3  15   9      656.36      727.81     16.67 o 
  -2  15   9      317.84      298.79     12.69 o 
  -1  15   9      234.40      258.89     27.90 o 
   0  15   9      237.48      285.38     22.88 o 
   1  15   9       89.90      124.81     21.51 o 
   2  15   9      188.37      306.80     37.37 o 
   3  15   9      230.11      256.22     42.33 o 
   4  15   9      146.11       83.01     21.56 o 
   5  15   9      364.30      428.87     38.71 o 
   6  15   9        3.21       38.15     24.44 o 
   7  15   9        1.52       24.91     23.92 o 
   8  15   9        0.04       12.30     35.79 o 
 -14  16   9       13.55      -15.09     24.09 o 
 -13  16   9       17.16       27.34     22.93 o 
 -12  16   9        3.43       22.06     21.40 o 
 -11  16   9       33.71       21.01     20.93 o 
 -10  16   9      150.45      183.09     28.63 o 
  -9  16   9      133.85       93.15     16.32 o 
  -8  16   9       22.67       24.95      7.54 o 
  -7  16   9      274.73      223.82     14.82 o 
  -6  16   9        0.98        3.01      7.99 o 
  -5  16   9      364.51      301.98     15.15 o 
  -4  16   9      266.59      278.55     13.91 o 
  -3  16   9      265.96      304.11     18.84 o 
  -2  16   9       25.36       26.30     10.04 o 
  -1  16   9      121.27      112.63     20.03 o 
   0  16   9       99.44      106.53     21.02 o 
   1  16   9      257.96      308.93     22.06 o 
   2  16   9      360.72      451.35     25.82 o 
   3  16   9       33.23       56.91     22.77 o 
   4  16   9      317.96      516.09     28.81 o 
   5  16   9      167.80      147.40     29.03 o 
   6  16   9      129.81      141.63     31.51 o 
   7  16   9        5.25      -18.54     23.13 o 
 -13  17   9        2.01       -1.12     16.81 o 
 -12  17   9       19.52       14.56     20.51 o 
 -11  17   9        9.11        0.96     16.29 o 
 -10  17   9       15.44       21.06     16.43 o 
  -9  17   9       27.68       34.13      9.13 o 
  -8  17   9      248.33      218.95     20.47 o 
  -7  17   9      419.61      397.42     20.68 o 
  -6  17   9      239.65      220.56     13.50 o 
  -5  17   9       66.27       67.11     11.29 o 
  -4  17   9        4.24       12.13     10.95 o 
  -3  17   9       54.96       51.86     10.81 o 
  -2  17   9      635.19      614.78     25.49 o 
  -1  17   9       59.34       32.74      8.63 o 
   0  17   9      255.30      346.91     27.53 o 
   1  17   9      161.90      138.01     22.50 o 
   2  17   9      155.29      156.28     39.61 o 
   3  17   9      237.66      281.62     40.05 o 
   4  17   9       46.84       26.25     22.31 o 
   5  17   9      234.69      236.86     33.38 o 
   6  17   9       26.41       37.26     31.17 o 
   7  17   9        6.10      -13.11     26.72 o 
 -13  18   9       82.06       50.55     27.10 o 
 -12  18   9        6.72        4.74     17.79 o 
 -11  18   9       27.35        4.21     19.30 o 
 -10  18   9        0.45       -9.55     17.34 o 
  -9  18   9      133.89       95.86     26.97 o 
  -8  18   9      118.28      115.97     16.05 o 
  -7  18   9        3.22        0.09      9.55 o 
  -6  18   9       12.08       10.78     12.96 o 
  -5  18   9        0.53       17.65     12.51 o 
  -4  18   9      104.01      105.60     14.02 o 
  -3  18   9        8.47       20.56     12.00 o 
  -2  18   9       12.82        4.42     12.80 o 
  -1  18   9        2.27       -0.16      7.58 o 
   0  18   9      250.96      254.76     31.75 o 
   1  18   9       45.33       55.78     18.63 o 
   2  18   9      218.54      208.93     60.16 o 
   3  18   9       14.18        7.63     19.48 o 
   4  18   9      289.31      260.34     32.53 o 
   5  18   9       45.17       40.78     23.47 o 
   6  18   9       35.97       48.24     26.46 o 
 -12  19   9       13.83        0.19     15.19 o 
 -11  19   9       32.98        6.11     18.53 o 
 -10  19   9       10.97        5.45     16.53 o 
  -9  19   9        0.87        7.98     19.57 o 
  -8  19   9       24.67       10.35      8.54 o 
  -7  19   9       80.65       38.23     12.32 o 
  -6  19   9       29.30       25.21     12.21 o 
  -5  19   9       21.67       30.27     13.38 o 
  -4  19   9       39.56       22.48     12.43 o 
  -3  19   9        0.82        1.24      9.30 o 
  -2  19   9      162.25      169.80     23.09 o 
  -1  19   9       14.92        3.16      6.36 o 
   0  19   9       40.30       81.96     22.54 o 
   1  19   9      435.21      517.10     29.55 o 
   2  19   9       35.35       23.38     22.68 o 
   3  19   9      345.87      380.09     41.34 o 
   4  19   9       36.76       44.16     22.71 o 
   5  19   9      116.79      107.60     30.03 o 
   6  19   9        1.52        4.59     26.22 o 
 -11  20   9        8.88       12.17     19.47 o 
 -10  20   9       30.78       -5.50     19.79 o 
  -9  20   9       15.47        6.09     20.96 o 
  -8  20   9        0.30       -6.16      9.30 o 
  -7  20   9      172.89      158.86     28.34 o 
  -6  20   9       48.98       32.74     12.62 o 
  -5  20   9      152.21      162.68     14.58 o 
  -4  20   9       36.39       67.65     14.51 o 
  -3  20   9      222.06      193.20     15.58 o 
  -2  20   9      154.02      123.31     19.62 o 
  -1  20   9       51.23       70.09     21.68 o 
   0  20   9      308.35      369.59     26.63 o 
   1  20   9      104.49      151.20     23.69 o 
   2  20   9       42.07       11.78     20.77 o 
   3  20   9       53.37       40.81     24.69 o 
   4  20   9       53.61      103.23     27.34 o 
   5  20   9       15.91       15.63     23.80 o 
 -11  21   9        0.10        7.14     20.33 o 
 -10  21   9       56.23       30.23     27.06 o 
  -9  21   9        6.60        9.84     22.41 o 
  -8  21   9      104.16       88.75     23.09 o 
  -7  21   9       33.46       41.98     13.13 o 
  -6  21   9       79.51       79.42     15.09 o 
  -5  21   9        0.79        0.81     11.63 o 
  -4  21   9      416.82      489.01     24.78 o 
  -3  21   9        0.30        5.09     10.72 o 
  -2  21   9       38.88       37.30     16.05 o 
  -1  21   9      176.02      168.63     34.75 o 
   0  21   9      104.66      151.99     26.86 o 
   1  21   9        1.94        9.56     17.60 o 
   2  21   9       39.36       43.30     23.61 o 
   3  21   9       49.08       47.14     24.23 o 
   4  21   9        0.47        8.50     21.45 o 
 -10  22   9       11.10        4.35     21.78 o 
  -9  22   9      407.58      413.77     64.69 o 
  -8  22   9       10.99       29.11     20.54 o 
  -7  22   9      284.95      310.46     29.01 o 
  -6  22   9      248.08      314.27     18.59 o 
  -5  22   9      285.68      312.20     19.95 o 
  -4  22   9        6.46       -9.79     15.88 o 
  -3  22   9       93.77      120.18     15.33 o 
  -2  22   9        1.03       -9.21     21.32 o 
  -1  22   9       89.58       67.71     27.01 o 
   0  22   9       20.46        9.19     18.33 o 
   1  22   9      155.28      158.47     28.52 o 
   2  22   9       50.74       44.47     22.96 o 
   3  22   9        0.52        0.59     22.32 o 
   4  22   9        5.56      -14.90     22.15 o 
  -9  23   9       93.67       54.42     29.71 o 
  -8  23   9      404.31      558.36     32.17 o 
  -7  23   9       21.99       27.83     13.84 o 
  -6  23   9       20.92       50.55     18.57 o 
  -5  23   9       63.44       64.61     16.89 o 
  -4  23   9       57.77       40.55     13.47 o 
  -3  23   9       60.80       49.01     21.27 o 
  -2  23   9       97.98      112.82     26.19 o 
  -1  23   9        8.62       44.93     21.50 o 
   0  23   9      185.31      180.97     33.00 o 
   1  23   9       13.22       12.47     23.90 o 
   2  23   9        5.91       15.64     22.22 o 
   3  23   9        1.48        3.44     21.60 o 
  -7  24   9      177.41      237.77     27.03 o 
  -6  24   9       15.35       23.12     15.83 o 
  -5  24   9       27.32       34.06     16.61 o 
  -4  24   9       23.61       21.65     13.98 o 
  -3  24   9        8.87       -1.00     17.85 o 
  -2  24   9        3.51        3.70     17.69 o 
  -1  24   9      120.43      130.28     26.41 o 
   0  24   9       26.04       20.16     22.08 o 
   1  24   9      225.83      260.26     39.38 o 
  -6  25   9       61.35       41.21     16.71 o 
  -5  25   9       38.66       37.22     16.92 o 
  -4  25   9       22.20       23.95     23.70 o 
  -3  25   9       15.18       16.95     21.32 o 
  -2  25   9        0.48       10.04     25.85 o 
  -1  25   9        1.94       16.82     23.79 o 
 -16   0  10      217.35      218.08     63.03 o 
 -14   0  10        1.40      -12.89     37.17 o 
 -12   0  10       69.32       19.81     27.94 o 
 -10   0  10     1411.02     1516.70     60.63 o 
  -8   0  10     4376.80     4303.39     55.95 o 
  -6   0  10     1109.21     1174.85     20.26 o 
  -4   0  10     3546.19     3994.58     46.28 o 
  -2   0  10     3138.74     3213.96     39.67 o 
   0   0  10      566.12      609.98     24.69 o 
   2   0  10      320.21      267.59     19.90 o 
   4   0  10       19.29       -3.84     14.64 o 
   6   0  10      165.13      146.57     22.35 o 
   8   0  10       35.86        3.69     22.85 o 
 -16   1  10       13.35       25.19     30.07 o 
 -15   1  10       10.84       26.39     30.65 o 
 -14   1  10       44.16       55.59     27.07 o 
 -13   1  10        2.39        5.19      7.97 o 
 -12   1  10        6.86        5.59      5.14 o 
 -11   1  10      215.15      174.19     10.08 o 
 -10   1  10      183.76      143.49     10.20 o 
  -9   1  10     1006.46      975.87     17.45 o 
  -8   1  10      232.83      294.25     11.26 o 
  -7   1  10      477.85      559.49     10.53 o 
  -6   1  10     1365.28     1476.16     16.34 o 
  -5   1  10      173.54      187.83      8.43 o 
  -4   1  10        4.21       10.70      6.32 o 
  -3   1  10      202.15      236.65     11.02 o 
  -2   1  10        7.91       -6.28      7.35 o 
  -1   1  10      680.84      695.17     12.52 o 
   0   1  10        1.14       17.74      9.64 o 
   1   1  10      658.50      699.52     17.10 o 
   2   1  10      355.35      312.04     15.97 o 
   3   1  10     1697.55     1743.61     33.54 o 
   4   1  10        4.75       10.01     11.54 o 
   5   1  10       99.93       93.04     17.31 o 
   6   1  10        1.28        4.38     11.22 o 
   7   1  10      159.36      109.66     15.31 o 
   8   1  10        0.78       16.44     13.44 o 
   9   1  10       89.34       61.71     26.93 o 
 -16   2  10      110.16      129.83     34.14 o 
 -15   2  10      155.65      153.28     43.85 o 
 -14   2  10       41.58       79.07     28.13 o 
 -13   2  10      178.52      154.89     16.10 o 
 -12   2  10      145.58      143.02     14.71 o 
 -11   2  10       12.29        9.30      8.57 o 
 -10   2  10      630.90      533.41     15.34 o 
  -9   2  10       12.03       13.90      9.10 o 
  -8   2  10      642.68      672.38     19.28 o 
  -7   2  10      520.86      470.95     10.24 o 
  -6   2  10     3324.82     3562.91     28.76 o 
  -5   2  10       54.81       34.52      6.83 o 
  -4   2  10      509.37      462.93     14.21 o 
  -3   2  10      327.07      313.88     11.02 o 
  -2   2  10     2167.30     2231.79     30.12 o 
  -1   2  10        0.83       11.83      6.92 o 
   0   2  10     1316.01     1110.01     21.03 o 
   1   2  10        0.23        8.49      9.10 o 
   2   2  10      341.59      404.91     13.04 o 
   3   2  10      188.97      166.09     13.71 o 
   4   2  10        8.48       -1.65      9.90 o 
   5   2  10      245.50      211.85     15.17 o 
   6   2  10      652.62      637.38     34.71 o 
   7   2  10       89.84       99.92     14.76 o 
   8   2  10       45.42       38.02     14.26 o 
   9   2  10        1.10      -26.91     26.91 o 
 -16   3  10      128.93       85.97     41.10 o 
 -15   3  10        9.06       22.01     25.44 o 
 -14   3  10      218.87      196.01     22.46 o 
 -13   3  10      223.53      218.48     27.51 o 
 -12   3  10       21.33       11.83     11.34 o 
 -11   3  10      462.45      542.54     15.79 o 
 -10   3  10       40.07       77.62     12.87 o 
  -9   3  10       40.44       45.99      9.56 o 
  -8   3  10      368.84      404.07     14.26 o 
  -7   3  10     4617.17     4422.94     36.78 o 
  -6   3  10      188.43      218.64     10.20 o 
  -5   3  10     1136.48     1044.31     14.86 o 
  -4   3  10     1202.41     1268.54     15.27 o 
  -3   3  10      188.81      119.42      9.50 o 
  -2   3  10      113.66      104.05      8.94 o 
  -1   3  10      395.86      457.03     14.05 o 
   0   3  10       33.71       38.85      9.61 o 
   1   3  10     1081.13     1019.93     24.42 o 
   2   3  10      278.84      228.16     13.31 o 
   3   3  10      209.35      193.79     11.30 o 
   4   3  10      106.86       87.63      9.97 o 
   5   3  10        0.65       -2.07      7.87 o 
   6   3  10       85.26       40.33      9.89 o 
   7   3  10       18.63       14.60     10.54 o 
   8   3  10       15.03       51.78     26.94 o 
   9   3  10       18.76       12.44     41.11 o 
 -16   4  10        0.11       18.33     29.79 o 
 -15   4  10      160.75      143.38     49.05 o 
 -14   4  10       43.81       28.10     15.62 o 
 -13   4  10      522.08      576.06     28.44 o 
 -12   4  10      308.59      283.51     17.90 o 
 -11   4  10        1.09       20.44     10.18 o 
 -10   4  10      116.04      161.75     14.98 o 
  -9   4  10       61.09       91.91     13.18 o 
  -8   4  10       34.16       51.21     11.31 o 
  -7   4  10       36.75       35.27     11.37 o 
  -6   4  10       16.19       35.38      5.31 o 
  -5   4  10      712.86      715.81     12.27 o 
  -4   4  10      399.09      389.44     12.21 o 
  -3   4  10      219.65      320.88     10.24 o 
  -2   4  10       27.87       39.50     10.05 o 
  -1   4  10       60.44       63.68     10.54 o 
   0   4  10        3.85        2.36      5.88 o 
   1   4  10      343.07      338.11      9.28 o 
   2   4  10      898.86      872.46     24.75 o 
   3   4  10      125.93      141.95     10.48 o 
   4   4  10      541.84      589.85     28.56 o 
   5   4  10      141.90       89.78     15.53 o 
   6   4  10       91.98       53.13      9.85 o 
   7   4  10      129.47      110.38     18.28 o 
   8   4  10        6.38       28.50     22.29 o 
   9   4  10       20.79       42.63     29.30 o 
 -16   5  10       58.72       35.84     34.51 o 
 -15   5  10       12.37       15.74     25.07 o 
 -14   5  10      533.92      519.41     31.74 o 
 -13   5  10      209.61      229.05     18.79 o 
 -12   5  10      144.68      206.67     14.18 o 
 -11   5  10      271.72      220.80     15.83 o 
 -10   5  10      241.23      278.56     13.84 o 
  -9   5  10      129.46       84.02     12.97 o 
  -8   5  10      237.75      296.47     16.32 o 
  -7   5  10      171.13      198.69     16.38 o 
  -6   5  10     1935.35     1886.87     19.60 o 
  -5   5  10     4965.21     4877.18     39.27 o 
  -4   5  10     1062.53     1158.95     16.74 o 
  -3   5  10        0.50        7.83      6.90 o 
  -2   5  10        3.81       18.68      8.27 o 
  -1   5  10       99.82      124.12      9.58 o 
   0   5  10      318.67      376.48     11.40 o 
   1   5  10       58.34       46.95      8.08 o 
   2   5  10       52.20       73.84      7.52 o 
   3   5  10      609.94      598.03     26.68 o 
   4   5  10       14.46       14.86     17.91 o 
   5   5  10      113.31      157.49     31.98 o 
   6   5  10        1.31       -3.74      6.53 o 
   7   5  10        2.32        1.81     22.51 o 
   8   5  10       10.10       61.94     30.81 o 
   9   5  10       26.55       10.14     35.65 o 
 -16   6  10       35.51       46.96     33.07 o 
 -15   6  10      196.74      151.19     36.73 o 
 -14   6  10       23.40       40.89     17.22 o 
 -13   6  10      264.66      251.82     42.66 o 
 -12   6  10       20.19       14.03     12.77 o 
 -11   6  10       51.21       37.47     12.60 o 
 -10   6  10       35.56       61.18     16.39 o 
  -9   6  10      154.99      129.30     14.29 o 
  -8   6  10      155.74      144.09     15.57 o 
  -7   6  10       51.82       65.00     12.02 o 
  -6   6  10      551.36      590.48     10.53 o 
  -5   6  10     1434.98     1447.47     17.24 o 
  -4   6  10      343.39      352.48     13.08 o 
  -3   6  10      503.81      470.26     11.59 o 
  -2   6  10      680.81      736.13     15.81 o 
  -1   6  10      219.78      239.70      8.57 o 
   0   6  10        2.09        0.83      8.33 o 
   1   6  10       13.03       -6.14     11.37 o 
   2   6  10        0.66       24.20     18.72 o 
   3   6  10      344.88      401.93     21.56 o 
   4   6  10       23.80       20.27     21.08 o 
   5   6  10       89.74      140.33     21.17 o 
   6   6  10        2.76       -7.80     19.54 o 
   7   6  10       97.86       81.11     27.81 o 
   8   6  10        0.98       -6.18     21.47 o 
   9   6  10        0.09       14.88     25.07 o 
 -16   7  10      128.82      106.43     41.20 o 
 -15   7  10       41.97       42.11     20.16 o 
 -14   7  10      130.71      108.26     18.08 o 
 -13   7  10       16.91       16.69     14.27 o 
 -12   7  10       10.41       21.98     15.21 o 
 -11   7  10      144.26      151.46     15.10 o 
 -10   7  10       14.69        7.38     12.26 o 
  -9   7  10     1006.25      995.28     24.51 o 
  -8   7  10      231.39      273.77     18.25 o 
  -7   7  10      421.87      388.38     17.88 o 
  -6   7  10      329.79      314.13      8.97 o 
  -5   7  10        2.87        7.43      6.28 o 
  -4   7  10     2561.25     2719.28     28.49 o 
  -3   7  10      507.93      599.66     15.25 o 
  -2   7  10       76.94       65.37      7.79 o 
  -1   7  10      193.96      180.62     10.87 o 
   0   7  10      153.83      198.77     16.00 o 
   1   7  10      176.60      217.42     18.96 o 
   2   7  10       14.84       34.72     15.28 o 
   3   7  10      107.44       81.66     15.80 o 
   4   7  10       34.34       78.72     19.42 o 
   5   7  10      140.70      148.43     23.65 o 
   6   7  10       36.63       23.68     20.03 o 
   7   7  10        3.94       45.45     21.52 o 
   8   7  10        1.18        8.94     16.42 o 
   9   7  10       25.48       68.53     29.86 o 
 -16   8  10        2.74       41.97     42.91 o 
 -15   8  10      325.75      320.11     38.30 o 
 -14   8  10       93.97       73.49     20.80 o 
 -13   8  10       20.40       18.19     13.39 o 
 -12   8  10      311.19      316.23     45.42 o 
 -11   8  10       40.37       35.92     12.99 o 
 -10   8  10      108.48      115.35     23.40 o 
  -9   8  10      291.84      316.77     21.71 o 
  -8   8  10      364.19      393.04     17.60 o 
  -7   8  10       87.99       53.47     13.71 o 
  -6   8  10      298.43      325.73      9.87 o 
  -5   8  10        6.18        3.37      6.91 o 
  -4   8  10       12.70       11.02      7.90 o 
  -3   8  10       79.11       61.57      9.57 o 
  -2   8  10      161.68      189.34     12.57 o 
  -1   8  10       49.23       41.38      9.74 o 
   0   8  10      263.95      307.74     16.85 o 
   1   8  10      580.66      476.24     22.35 o 
   2   8  10      333.62      385.11     37.04 o 
   3   8  10        0.80        3.92     12.44 o 
   4   8  10      353.60      363.68     48.01 o 
   5   8  10        2.54       11.42     15.88 o 
   6   8  10       24.41       21.75     22.07 o 
   7   8  10        8.48       19.74     21.75 o 
   8   8  10        0.10      -22.46     22.46 o 
   9   8  10        2.87       23.35     26.96 o 
 -15   9  10       50.14       49.29     19.49 o 
 -14   9  10      213.47      204.12     25.43 o 
 -13   9  10       68.58       98.86     18.35 o 
 -12   9  10      235.10      193.31     22.95 o 
 -11   9  10       74.85       78.83     16.95 o 
 -10   9  10      132.90      142.89     14.94 o 
  -9   9  10       22.75       34.20     13.37 o 
  -8   9  10       91.60       81.11     13.00 o 
  -7   9  10     1322.63     1185.25     23.98 o 
  -6   9  10        0.08       13.28      6.84 o 
  -5   9  10       68.99      111.83      9.25 o 
  -4   9  10      141.41      133.33     10.55 o 
  -3   9  10      230.10      186.24     11.44 o 
  -2   9  10      413.70      435.38     14.17 o 
  -1   9  10       39.10       47.35     13.21 o 
   0   9  10      274.96      301.80     17.50 o 
   1   9  10      800.98      870.29     26.74 o 
   2   9  10       36.01       43.18     17.90 o 
   3   9  10       40.07       69.50     18.19 o 
   4   9  10        4.13       13.27     17.90 o 
   5   9  10      360.85      418.78     24.84 o 
   6   9  10       21.88       29.70     21.26 o 
   7   9  10       44.23       33.11     19.84 o 
   8   9  10        8.28        7.50     18.86 o 
   9   9  10        0.89      -18.52     18.52 o 
 -15  10  10       93.38       48.77     21.43 o 
 -14  10  10      167.90      181.94     27.64 o 
 -13  10  10       51.28       36.63     19.86 o 
 -12  10  10      393.09      475.45     47.07 o 
 -11  10  10        2.19        0.74     12.45 o 
 -10  10  10      115.82      175.78     16.94 o 
  -9  10  10        5.31        9.14     11.18 o 
  -8  10  10      258.78      330.90     18.86 o 
  -7  10  10       85.60      106.69     17.06 o 
  -6  10  10     1905.77     1776.86     19.45 o 
  -5  10  10      297.05      330.38     13.33 o 
  -4  10  10     1941.16     1829.06     24.35 o 
  -3  10  10       70.47       61.36     10.30 o 
  -2  10  10      448.37      405.03     12.02 o 
  -1  10  10       40.69       37.23     13.30 o 
   0  10  10      142.34      141.73     16.97 o 
   1  10  10      630.20      634.86     22.80 o 
   2  10  10      547.69      646.06     29.08 o 
   3  10  10       62.41       35.83     15.80 o 
   4  10  10      203.91      170.72     22.21 o 
   5  10  10        3.53       -9.70     18.09 o 
   6  10  10       11.11        1.44     17.18 o 
   7  10  10       28.35       11.35     17.99 o 
   8  10  10       20.27        9.74     21.42 o 
 -15  11  10       60.44       73.49     22.58 o 
 -14  11  10       40.85       27.92     20.27 o 
 -13  11  10      102.67       75.96     20.96 o 
 -12  11  10        6.52        2.23     14.65 o 
 -11  11  10      543.81      542.11     26.02 o 
 -10  11  10        0.02       11.96     14.63 o 
  -9  11  10      139.34      108.82     18.13 o 
  -8  11  10        1.97       11.48     14.30 o 
  -7  11  10      270.49      373.93     19.55 o 
  -6  11  10      493.53      621.62     14.70 o 
  -5  11  10     3448.03     3633.19     36.07 o 
  -4  11  10        9.60        8.17      9.28 o 
  -3  11  10      216.44      275.59     14.73 o 
  -2  11  10     1042.72     1141.13     16.63 o 
  -1  11  10      608.04      650.54     22.50 o 
   0  11  10      250.60      342.61     20.05 o 
   1  11  10      686.63      894.98     28.36 o 
   2  11  10       45.40       35.15     20.71 o 
   3  11  10      253.26      235.84     30.39 o 
   4  11  10       47.54       38.81     22.52 o 
   5  11  10      138.91       78.18     33.43 o 
   6  11  10       38.07       34.25     22.25 o 
   7  11  10      114.54       39.24     27.73 o 
   8  11  10        2.81       -5.84     19.43 o 
 -15  12  10       30.81        2.57     16.80 o 
 -14  12  10       44.09       48.48     20.99 o 
 -13  12  10      185.12      155.76     26.62 o 
 -12  12  10      296.01      235.15     46.93 o 
 -11  12  10       28.58       33.87     17.34 o 
 -10  12  10      128.69      103.81     18.88 o 
  -9  12  10       35.75       42.26     14.52 o 
  -8  12  10        4.09        5.43     11.14 o 
  -7  12  10       39.02       31.45      6.17 o 
  -6  12  10      985.11     1217.23     18.95 o 
  -5  12  10        0.97        8.44      9.39 o 
  -4  12  10     2831.06     3178.89     31.61 o 
  -3  12  10        8.16        6.50      8.40 o 
  -2  12  10      418.39      458.86     16.03 o 
  -1  12  10      230.87      223.31     22.12 o 
   0  12  10      644.62      821.40     25.65 o 
   1  12  10        0.73       -1.04     14.72 o 
   2  12  10      354.53      414.39     30.92 o 
   3  12  10      121.02       94.42     21.27 o 
   4  12  10      312.81      425.92     45.80 o 
   5  12  10        5.73      -11.10     17.38 o 
   6  12  10       29.63       17.30     22.74 o 
   7  12  10        0.25       23.20     21.89 o 
   8  12  10       46.80       48.48     23.28 o 
 -14  13  10        8.93       -3.11     19.85 o 
 -13  13  10       14.95       42.40     20.00 o 
 -12  13  10       92.23       83.01     22.68 o 
 -11  13  10      714.68      753.33     28.15 o 
 -10  13  10       13.60       35.08     18.39 o 
  -9  13  10      397.29      443.91     33.21 o 
  -8  13  10       13.44       64.86     14.99 o 
  -7  13  10      114.10      111.09      8.54 o 
  -6  13  10       42.86       35.42     11.11 o 
  -5  13  10      999.23     1124.19     18.63 o 
  -4  13  10       57.06       72.98     10.00 o 
  -3  13  10     3628.44     3843.27     37.80 o 
  -2  13  10      135.22      189.21      9.63 o 
  -1  13  10      278.51      292.73     20.37 o 
   0  13  10      128.73      124.53     21.76 o 
   1  13  10      110.97       78.82     20.10 o 
   2  13  10       74.81       26.70     18.10 o 
   3  13  10       55.33       68.78     20.96 o 
   4  13  10        1.23       23.80     20.00 o 
   5  13  10      380.00      268.37     71.54 o 
   6  13  10       26.17       45.43     23.84 o 
   7  13  10       49.07       32.60     26.22 o 
 -14  14  10       19.86        3.57     19.15 o 
 -13  14  10      190.18      171.35     50.86 o 
 -12  14  10       82.93       77.01     19.58 o 
 -11  14  10        2.11       -2.53     15.70 o 
 -10  14  10      353.03      402.82     26.68 o 
  -9  14  10       59.74       63.47     18.21 o 
  -8  14  10        8.83       12.00     14.47 o 
  -7  14  10        4.56       -0.44      7.39 o 
  -6  14  10      128.84      114.23     10.98 o 
  -5  14  10      153.83      151.59     11.66 o 
  -4  14  10      411.31      438.21     13.95 o 
  -3  14  10       17.83       13.55      7.48 o 
  -2  14  10      452.62      383.46     14.65 o 
  -1  14  10      739.86      711.58     25.32 o 
   0  14  10      293.32      244.08     20.34 o 
   1  14  10      120.58      136.40     25.47 o 
   2  14  10        0.88       10.56     19.86 o 
   3  14  10        6.94       15.16     16.47 o 
   4  14  10      173.18      145.60     34.73 o 
   5  14  10      125.81       57.23     35.13 o 
   6  14  10      172.76      154.47     48.19 o 
   7  14  10       24.70       46.02     26.45 o 
 -14  15  10      161.14      155.28     35.84 o 
 -13  15  10       12.77        1.11     15.30 o 
 -12  15  10       73.60       20.31     18.61 o 
 -11  15  10      120.99       85.45     22.66 o 
 -10  15  10       71.82       56.29     19.42 o 
  -9  15  10      359.96      426.30     25.97 o 
  -8  15  10       16.70        5.23      5.22 o 
  -7  15  10       63.78       51.08     13.05 o 
  -6  15  10      140.14      109.98     12.06 o 
  -5  15  10       89.40       76.01     11.34 o 
  -4  15  10       49.26       60.07     10.58 o 
  -3  15  10      242.20      233.48     12.19 o 
  -2  15  10       77.16       76.33     10.89 o 
  -1  15  10     1464.56     1498.75     37.53 o 
   0  15  10        0.69       -0.09     13.30 o 
   1  15  10       52.45       56.56     18.22 o 
   2  15  10        2.32       12.92     16.76 o 
   3  15  10       23.04       30.80     19.98 o 
   4  15  10        9.02       -8.12     20.53 o 
   5  15  10      400.47      466.69     30.85 o 
   6  15  10      109.01       55.59     29.48 o 
   7  15  10      122.57      137.43     45.57 o 
 -13  16  10      163.68       56.91     29.12 o 
 -12  16  10       21.50       22.69     19.14 o 
 -11  16  10       87.34       43.48     22.86 o 
 -10  16  10      195.42      177.25     40.33 o 
  -9  16  10        2.63       13.51     17.00 o 
  -8  16  10      161.21      139.32     14.70 o 
  -7  16  10       53.92       62.24     12.51 o 
  -6  16  10       20.78       13.61      8.41 o 
  -5  16  10        3.85       -0.58     13.11 o 
  -4  16  10      332.55      361.60     14.91 o 
  -3  16  10       22.85       27.33      8.29 o 
  -2  16  10      152.58      140.53      9.41 o 
  -1  16  10        6.66       -8.12     15.44 o 
   0  16  10       15.68        9.11     18.60 o 
   1  16  10      387.85      417.48     23.99 o 
   2  16  10      121.19       98.71     27.27 o 
   3  16  10       22.62       32.70     19.60 o 
   4  16  10      174.01      183.54     31.38 o 
   5  16  10      148.85      114.27     26.28 o 
   6  16  10       74.05       52.76     26.38 o 
 -13  17  10       33.68       28.16     20.19 o 
 -12  17  10       83.14       35.85     23.24 o 
 -11  17  10        8.40        0.83     16.27 o 
 -10  17  10       19.12       21.49     17.78 o 
  -9  17  10      111.88       87.67     19.67 o 
  -8  17  10        0.21       -3.31      6.51 o 
  -7  17  10        6.78       -8.12      8.70 o 
  -6  17  10       13.20       21.04     12.43 o 
  -5  17  10       29.61       31.33     11.36 o 
  -4  17  10        6.11       15.76     11.14 o 
  -3  17  10      643.23      782.11     20.50 o 
  -2  17  10       13.96       12.68      6.11 o 
  -1  17  10        1.94        5.30     19.52 o 
   0  17  10       67.57       98.99     18.92 o 
   1  17  10      307.36      385.61     29.37 o 
   2  17  10        0.44       20.63     18.65 o 
   3  17  10        8.58       -5.54     18.07 o 
   4  17  10       89.98       61.29     25.82 o 
   5  17  10      172.27      170.27     31.52 o 
   6  17  10       85.71       56.97     29.53 o 
 -12  18  10       29.16       18.39     20.15 o 
 -11  18  10      124.41       27.95     25.60 o 
 -10  18  10        0.01        4.10     17.14 o 
  -9  18  10       23.89       27.10     18.57 o 
  -8  18  10        8.21       18.41     17.53 o 
  -7  18  10       74.43       77.02     12.04 o 
  -6  18  10      110.03      121.35     15.03 o 
  -5  18  10        9.68       15.61     11.29 o 
  -4  18  10       66.18       60.29     10.51 o 
  -3  18  10       17.79        2.09      7.27 o 
  -2  18  10      102.15       58.90     10.11 o 
  -1  18  10        1.01      -11.86     18.42 o 
   0  18  10       38.92       48.88     20.41 o 
   1  18  10        0.02        0.71     15.16 o 
   2  18  10        1.58      -11.14     21.53 o 
   3  18  10        0.04       12.21     18.64 o 
   4  18  10       30.72        9.04     20.46 o 
   5  18  10       77.13      116.58     46.21 o 
 -12  19  10       98.08       37.69     25.17 o 
 -11  19  10        4.75       -4.53     20.90 o 
 -10  19  10       32.58       -1.44     17.47 o 
  -9  19  10       47.76       73.01     28.46 o 
  -8  19  10       36.93       53.26     19.89 o 
  -7  19  10       17.21       27.91     10.94 o 
  -6  19  10        6.34        0.48      8.85 o 
  -5  19  10       17.13       21.31     10.80 o 
  -4  19  10       36.24       31.60     12.41 o 
  -3  19  10       21.62       23.16     12.32 o 
  -2  19  10       12.11       -4.75     15.54 o 
  -1  19  10       24.76       49.66     22.54 o 
   0  19  10       26.01       16.48     17.48 o 
   1  19  10      195.60      182.70     46.68 o 
   2  19  10       18.10       27.94     19.88 o 
   3  19  10      141.03      128.28     48.97 o 
   4  19  10       33.76       67.44     26.80 o 
   5  19  10        0.35       -9.15     23.59 o 
 -11  20  10        4.56       -3.00     19.54 o 
 -10  20  10       48.42       30.36     23.91 o 
  -9  20  10       79.54       26.30     21.75 o 
  -8  20  10       63.86       58.42     24.55 o 
  -7  20  10        0.13       -0.71     10.74 o 
  -6  20  10       35.18       26.80     12.69 o 
  -5  20  10        2.61       -1.80     10.57 o 
  -4  20  10        3.37       20.49     11.71 o 
  -3  20  10       62.61       31.70     12.39 o 
  -2  20  10      111.59       79.77     20.36 o 
  -1  20  10       17.15       20.08     18.37 o 
   0  20  10      665.69      736.31     36.29 o 
   1  20  10       13.17       49.59     24.91 o 
   2  20  10       14.07      -12.68     21.79 o 
   3  20  10        6.51        0.76     19.55 o 
   4  20  10        0.68       -7.15     22.57 o 
 -10  21  10       53.80        8.76     18.95 o 
  -9  21  10      160.89       45.14     27.85 o 
  -8  21  10        5.56      -11.65     16.67 o 
  -7  21  10      280.00      379.25     25.66 o 
  -6  21  10       19.86       25.11     16.42 o 
  -5  21  10      183.11      199.61     18.24 o 
  -4  21  10        7.49       23.80     15.53 o 
  -3  21  10       58.34       65.50     22.61 o 
  -2  21  10       71.91       65.65     25.25 o 
  -1  21  10      257.58      252.40     33.76 o 
   0  21  10        5.05       23.95     22.72 o 
   1  21  10      178.05      221.50     42.94 o 
   2  21  10       24.90       53.17     29.26 o 
   3  21  10       25.39       23.08     25.60 o 
  -9  22  10       11.84       35.44     19.87 o 
  -8  22  10      160.39      175.67     30.36 o 
  -7  22  10        3.86       -3.60     19.99 o 
  -6  22  10       28.04       72.91     15.34 o 
  -5  22  10       42.26       70.76     17.68 o 
  -4  22  10      111.29       77.92     22.03 o 
  -3  22  10        0.00       -3.42     18.53 o 
  -2  22  10       93.22       62.09     22.07 o 
  -1  22  10        4.83       19.01     21.29 o 
   0  22  10      250.50      343.82     30.19 o 
   1  22  10        1.13      -28.18     28.18 o 
   2  22  10       75.32       46.40     24.81 o 
  -8  23  10        0.25       54.43     24.02 o 
  -7  23  10      144.81      124.50     22.88 o 
  -6  23  10       41.04       39.49     13.44 o 
  -5  23  10      489.28      548.05     24.45 o 
  -4  23  10      157.35      197.91     26.95 o 
  -3  23  10      129.52      144.97     26.00 o 
  -2  23  10       35.95       36.48     27.77 o 
  -1  23  10       70.21       47.17     23.43 o 
   0  23  10       17.66       -1.50     20.79 o 
   1  23  10      117.81       40.29     28.75 o 
  -6  24  10      117.04       75.76     17.93 o 
  -5  24  10        0.45        6.08     18.68 o 
  -4  24  10      279.49      349.72     29.99 o 
  -3  24  10        1.49       -0.59     18.76 o 
  -2  24  10       78.90       57.92     25.26 o 
  -1  24  10        0.00        4.51     20.87 o 
 -15   0  11       76.27       92.79     50.48 o 
 -13   0  11       10.33      -45.57     51.17 o 
 -11   0  11      523.56      711.63     58.59 o 
  -9   0  11       37.20       44.09      7.92 o 
  -7   0  11        9.16       18.94      8.24 o 
  -5   0  11     1742.46     1827.14     43.20 o 
  -3   0  11     1148.56     1212.13     26.52 o 
  -1   0  11       81.49       75.66     15.22 o 
   1   0  11     1621.92     1662.91     40.65 o 
   3   0  11       33.86       17.23     12.55 o 
   5   0  11      561.17      516.63     35.96 o 
   7   0  11      172.22      135.51     25.37 o 
 -16   1  11       33.82       63.28     34.59 o 
 -15   1  11       27.61       22.92     26.07 o 
 -14   1  11      111.11       49.66     28.44 o 
 -13   1  11        0.38       24.68     21.17 o 
 -12   1  11      150.62      143.72     34.58 o 
 -11   1  11       13.58        8.04     21.73 o 
 -10   1  11      574.60      592.56     18.31 o 
  -9   1  11     1234.90     1011.90     16.85 o 
  -8   1  11      528.39      538.63     10.67 o 
  -7   1  11      194.54      148.51      9.03 o 
  -6   1  11      291.92      306.77     12.55 o 
  -5   1  11       31.83       57.55      8.37 o 
  -4   1  11      190.49      199.13     11.71 o 
  -3   1  11      213.57      232.37     11.40 o 
  -2   1  11      359.37      365.46     12.99 o 
  -1   1  11      183.02      168.33     12.23 o 
   0   1  11      806.62      825.06     18.57 o 
   1   1  11        3.31       14.43      9.83 o 
   2   1  11      854.27      987.58     21.15 o 
   3   1  11        9.55       10.63      9.46 o 
   4   1  11      272.54      288.61     18.23 o 
   5   1  11       19.96       16.60     10.75 o 
   6   1  11      313.72      263.56     17.08 o 
   7   1  11        2.48        5.80     13.49 o 
   8   1  11       63.89       35.18     22.89 o 
 -16   2  11        9.01       26.23     36.00 o 
 -15   2  11       23.30       -3.57     24.84 o 
 -14   2  11      103.07      104.52     30.21 o 
 -13   2  11        6.86       34.45     24.06 o 
 -12   2  11      236.11      244.13     18.97 o 
 -11   2  11        0.73       23.59      8.52 o 
 -10   2  11       23.55       17.77      9.19 o 
  -9   2  11     1766.36     1989.05     34.50 o 
  -8   2  11       82.59       69.72     10.44 o 
  -7   2  11      391.68      411.80     11.07 o 
  -6   2  11       16.24       21.67      8.36 o 
  -5   2  11        5.65       18.06      6.49 o 
  -4   2  11      138.48      153.06     10.12 o 
  -3   2  11     1176.81     1282.62     18.82 o 
  -2   2  11      822.43      978.25     18.79 o 
  -1   2  11      780.67      966.77     17.98 o 
   0   2  11      289.69      378.71     15.09 o 
   1   2  11      216.11      227.10     16.11 o 
   2   2  11      112.49      131.10     12.13 o 
   3   2  11       64.61       51.15      9.79 o 
   4   2  11       46.21       50.95     13.14 o 
   5   2  11      636.00      565.79     58.99 o 
   6   2  11       31.64       20.06      9.96 o 
   7   2  11      102.37       86.81     47.12 o 
   8   2  11        0.00      -19.27     24.27 o 
 -16   3  11       29.61       28.78     34.31 o 
 -15   3  11       47.95       95.46     40.54 o 
 -14   3  11        3.29       13.15     27.18 o 
 -13   3  11       89.15       81.65     16.18 o 
 -12   3  11        8.87       12.22      9.62 o 
 -11   3  11     1626.23     1686.49     34.33 o 
 -10   3  11     1281.95     1383.91     26.89 o 
  -9   3  11      223.29      277.83     16.72 o 
  -8   3  11      677.71      688.53     16.62 o 
  -7   3  11      167.02      208.51     10.73 o 
  -6   3  11      700.90      720.21     16.43 o 
  -5   3  11      100.47      107.83     10.22 o 
  -4   3  11      277.50      258.99     10.74 o 
  -3   3  11     2109.48     2228.52     25.12 o 
  -2   3  11     2094.76     2302.79     30.96 o 
  -1   3  11        7.04       12.67     10.37 o 
   0   3  11      770.55      837.53     24.53 o 
   1   3  11       77.17       78.32     12.81 o 
   2   3  11      312.17      268.80     13.83 o 
   3   3  11       54.69       60.44      9.23 o 
   4   3  11       16.02       22.19     10.08 o 
   5   3  11        0.30       12.39      9.49 o 
   6   3  11      200.12      173.42     21.77 o 
   7   3  11        0.08       10.87     30.15 o 
   8   3  11       12.00       -7.44     24.02 o 
 -16   4  11       58.40       52.34     31.06 o 
 -15   4  11       64.71       82.23     29.73 o 
 -14   4  11      317.15      359.79     33.98 o 
 -13   4  11        1.03        6.61     12.99 o 
 -12   4  11      371.11      361.56     18.66 o 
 -11   4  11      404.66      473.45     16.48 o 
 -10   4  11     2871.47     3136.69     39.30 o 
  -9   4  11      953.89      863.65     21.15 o 
  -8   4  11      129.59      209.33     12.83 o 
  -7   4  11       77.94       82.83      7.60 o 
  -6   4  11      141.36      105.43      7.26 o 
  -5   4  11      224.34      263.72     10.58 o 
  -4   4  11      849.17     1068.22     16.43 o 
  -3   4  11        2.32        3.38      8.16 o 
  -2   4  11     1909.00     1874.39     24.30 o 
  -1   4  11      179.85      164.08     12.42 o 
   0   4  11       20.53       24.19      8.04 o 
   1   4  11       84.67       66.30      9.40 o 
   2   4  11        0.85       -3.84      7.42 o 
   3   4  11       18.55       13.12      9.67 o 
   4   4  11        1.15       -3.20      6.86 o 
   5   4  11       96.00       64.40     41.28 o 
   6   4  11       36.22       13.28     30.05 o 
   7   4  11       43.31       41.41     57.43 o 
   8   4  11        9.98       -0.01     17.59 o 
 -16   5  11        5.81       26.18     31.71 o 
 -15   5  11       34.26       28.67     30.02 o 
 -14   5  11        1.05       15.16     27.97 o 
 -13   5  11      340.06      417.15     21.16 o 
 -12   5  11      186.00      195.33     18.08 o 
 -11   5  11      395.18      395.90     16.84 o 
 -10   5  11      116.82      121.91     16.46 o 
  -9   5  11     1586.54     1592.55     27.56 o 
  -8   5  11     1022.18      949.47     21.83 o 
  -7   5  11      165.07      155.68     11.34 o 
  -6   5  11       63.26       47.85      7.85 o 
  -5   5  11        8.91       19.74      8.62 o 
  -4   5  11      936.22     1138.25     17.15 o 
  -3   5  11      539.05      548.87     13.39 o 
  -2   5  11      724.42      655.37     19.95 o 
  -1   5  11      987.50      878.18     17.06 o 
   0   5  11      654.33      578.69     15.81 o 
   1   5  11      247.87      232.67     18.64 o 
   2   5  11       11.00       25.01      6.18 o 
   3   5  11       43.09       49.11     18.32 o 
   4   5  11        8.66       31.98     23.92 o 
   5   5  11       15.16       20.83     20.33 o 
   6   5  11       41.56       53.27     30.01 o 
   7   5  11       25.75       33.57     29.45 o 
   8   5  11        0.48      -17.01     28.15 o 
 -16   6  11       38.20       17.96     62.62 o 
 -15   6  11        7.47        1.62     27.12 o 
 -14   6  11      266.22      246.21     38.55 o 
 -13   6  11        2.33       14.72     15.30 o 
 -12   6  11      484.41      537.89     20.99 o 
 -11   6  11       90.69       75.51     14.43 o 
 -10   6  11       99.40       85.22     12.15 o 
  -9   6  11      146.07      166.96     14.08 o 
  -8   6  11      899.73     1058.70     25.47 o 
  -7   6  11     1372.17     1315.05     23.58 o 
  -6   6  11     1572.04     1521.88     17.99 o 
  -5   6  11       97.18      103.75     10.48 o 
  -4   6  11      581.99      452.71     14.90 o 
  -3   6  11        0.49       18.75      7.87 o 
  -2   6  11     1109.12     1367.20     19.05 o 
  -1   6  11        0.12       -0.67      7.30 o 
   0   6  11      112.18      112.39     10.06 o 
   1   6  11      287.61      239.59     24.34 o 
   2   6  11        6.32       -3.30     14.97 o 
   3   6  11       10.16       33.23     15.95 o 
   4   6  11       15.86       14.92     17.59 o 
   5   6  11        0.92      -16.22     16.22 o 
   6   6  11       39.22       67.98     34.22 o 
   7   6  11        8.40       13.30     19.96 o 
   8   6  11       20.70       21.68     21.66 o 
 -16   7  11        0.95       26.40     32.67 o 
 -15   7  11       41.65       76.40     36.56 o 
 -14   7  11       82.84       69.49     26.13 o 
 -13   7  11      430.80      423.94     19.00 o 
 -12   7  11      455.83      488.60     28.13 o 
 -11   7  11      646.72      732.93     23.84 o 
 -10   7  11      224.44      219.73     19.95 o 
  -9   7  11      149.86      220.18     21.30 o 
  -8   7  11        2.81        7.43      9.73 o 
  -7   7  11     1591.38     1569.30     28.31 o 
  -6   7  11        1.56        7.84      6.03 o 
  -5   7  11       33.49       76.11      9.54 o 
  -4   7  11      103.38       76.92      8.76 o 
  -3   7  11       64.57       65.57      9.80 o 
  -2   7  11       61.40       77.09     10.88 o 
  -1   7  11      138.27      258.00     13.17 o 
   0   7  11      112.38      129.76     14.77 o 
   1   7  11      460.64      602.39     24.47 o 
   2   7  11       13.16       22.08     14.90 o 
   3   7  11       33.72       58.51     15.80 o 
   4   7  11       30.82       35.28     17.65 o 
   5   7  11        9.32        3.12     16.38 o 
   6   7  11        0.04        0.16     20.03 o 
   7   7  11       10.84        8.90     17.37 o 
   8   7  11        2.49       16.50     23.91 o 
 -15   8  11        2.67       36.75     30.36 o 
 -14   8  11       84.16       66.96     16.84 o 
 -13   8  11        9.79       13.41     13.57 o 
 -12   8  11        1.11        6.21     12.63 o 
 -11   8  11      137.53      173.93     21.47 o 
 -10   8  11      192.50      209.64     18.45 o 
  -9   8  11        8.01       21.98     12.97 o 
  -8   8  11      213.14      258.49     15.98 o 
  -7   8  11      150.94      224.43     17.45 o 
  -6   8  11      143.47      179.76      9.98 o 
  -5   8  11      108.83      105.55     11.08 o 
  -4   8  11      903.59     1037.56     19.36 o 
  -3   8  11      277.28      186.74     10.33 o 
  -2   8  11       90.53      114.62      8.60 o 
  -1   8  11        9.75        5.71      4.34 o 
   0   8  11       15.82       32.16     14.71 o 
   1   8  11      268.82      313.68     21.37 o 
   2   8  11       85.74       62.98     19.31 o 
   3   8  11      199.29      208.23     31.70 o 
   4   8  11       53.47       52.60     17.29 o 
   5   8  11      103.71       63.79     22.81 o 
   6   8  11        6.92       -5.25     16.87 o 
   7   8  11       59.32       30.43     21.80 o 
   8   8  11       78.39       89.01     33.28 o 
 -15   9  11      113.27       98.21     27.00 o 
 -14   9  11       44.08       65.93     19.10 o 
 -13   9  11      292.99      298.08     31.83 o 
 -12   9  11       72.58       74.28     18.90 o 
 -11   9  11       40.12       41.89     15.10 o 
 -10   9  11      210.16      265.02     16.67 o 
  -9   9  11       57.63       84.18     16.77 o 
  -8   9  11       25.90       51.31     14.29 o 
  -7   9  11      459.13      533.11     19.81 o 
  -6   9  11        0.97       11.09      6.61 o 
  -5   9  11     1164.98     1464.11     22.30 o 
  -4   9  11      462.97      441.03     14.69 o 
  -3   9  11       87.77      123.79     11.10 o 
  -2   9  11      852.23      865.67     18.99 o 
  -1   9  11       25.75       32.84     13.34 o 
   0   9  11      183.21      263.12     19.01 o 
   1   9  11      157.69      145.73     20.61 o 
   2   9  11      101.35      105.46     18.20 o 
   3   9  11        5.43        3.53     14.62 o 
   4   9  11      295.85      295.88     25.76 o 
   5   9  11       17.04       32.86     20.90 o 
   6   9  11       37.45       43.78     21.52 o 
   7   9  11       30.50        0.35     18.77 o 
   8   9  11        2.68       22.31     22.69 o 
 -15  10  11       17.31        8.95     21.30 o 
 -14  10  11       34.72       38.92     18.35 o 
 -13  10  11        3.17        3.39     14.07 o 
 -12  10  11       33.92       23.04     14.52 o 
 -11  10  11        9.29       26.63     15.09 o 
 -10  10  11        2.06      -10.08     19.08 o 
  -9  10  11      213.38      215.59     18.12 o 
  -8  10  11      108.60       92.39     14.21 o 
  -7  10  11      349.29      322.67     21.70 o 
  -6  10  11      286.22      362.35     16.37 o 
  -5  10  11      241.89      332.30     12.64 o 
  -4  10  11       14.59       22.23      9.65 o 
  -3  10  11       20.55       16.46      7.78 o 
  -2  10  11       49.56       47.69      7.43 o 
  -1  10  11        4.05       -0.65     13.74 o 
   0  10  11        2.67       -4.94     14.76 o 
   1  10  11      219.79      286.63     22.19 o 
   2  10  11       44.28       43.26     16.60 o 
   3  10  11      371.31      445.38     24.88 o 
   4  10  11        1.83       -6.58     15.65 o 
   5  10  11      181.15      127.92     35.18 o 
   6  10  11        8.21      -10.33     20.66 o 
   7  10  11      112.29       54.09     27.15 o 
 -15  11  11      119.54       93.84     23.65 o 
 -14  11  11       51.73       45.92     22.01 o 
 -13  11  11        4.20        2.61     13.60 o 
 -12  11  11      155.70      160.63     37.17 o 
 -11  11  11        7.83        1.42     13.75 o 
 -10  11  11       19.11       32.93     14.70 o 
  -9  11  11       42.57       29.36     15.33 o 
  -8  11  11      235.04      317.14     19.33 o 
  -7  11  11       42.94       34.20      8.27 o 
  -6  11  11      351.71      362.93     12.20 o 
  -5  11  11        2.50        2.35      8.10 o 
  -4  11  11     1284.70     1534.93     24.65 o 
  -3  11  11     1699.29     1691.51     24.53 o 
  -2  11  11      149.19      185.30      8.56 o 
  -1  11  11       48.36       59.09     15.84 o 
   0  11  11      201.90      160.56     19.39 o 
   1  11  11       17.09       24.78     16.93 o 
   2  11  11       64.03       64.63     19.26 o 
   3  11  11        7.79      -19.74     21.15 o 
   4  11  11      649.33      796.33     32.48 o 
   5  11  11        4.14        4.73     19.50 o 
   6  11  11       44.62       28.25     20.76 o 
   7  11  11        6.61        5.24     20.87 o 
 -14  12  11        1.40       -9.37     18.88 o 
 -13  12  11        1.47        8.44     15.18 o 
 -12  12  11        0.10        2.90     15.16 o 
 -11  12  11       48.61       44.66     17.19 o 
 -10  12  11       20.44       30.29     16.72 o 
  -9  12  11       86.39      118.99     17.51 o 
  -8  12  11      326.47      329.99     30.32 o 
  -7  12  11      526.16      533.99     19.55 o 
  -6  12  11        9.75       -1.12      6.98 o 
  -5  12  11     1173.42     1285.34     20.65 o 
  -4  12  11       41.27       49.57     10.64 o 
  -3  12  11      141.26      172.52     10.85 o 
  -2  12  11       24.79       17.02      8.20 o 
  -1  12  11      162.02      178.56     17.98 o 
   0  12  11      207.86      164.06     21.98 o 
   1  12  11      354.25      384.92     24.33 o 
   2  12  11       31.64       55.64     18.29 o 
   3  12  11      315.54      420.80     46.27 o 
   4  12  11        1.52        3.93     17.27 o 
   5  12  11       56.81       19.29     24.14 o 
   6  12  11        1.51       -2.41     19.67 o 
   7  12  11       56.37       61.84     28.96 o 
 -14  13  11       41.05       35.67     21.20 o 
 -13  13  11      103.76       89.32     27.08 o 
 -12  13  11        0.27      -17.54     19.83 o 
 -11  13  11        0.98       14.39     16.88 o 
 -10  13  11       82.83       76.66     18.42 o 
  -9  13  11      310.61      337.21     34.51 o 
  -8  13  11       19.31       29.12     15.97 o 
  -7  13  11       51.30       19.91      8.60 o 
  -6  13  11      862.74      974.86     26.53 o 
  -5  13  11        2.06       -6.34      8.31 o 
  -4  13  11      145.69      174.58     11.72 o 
  -3  13  11      685.46      818.72     16.34 o 
  -2  13  11       30.74       29.17     17.87 o 
  -1  13  11      163.57      125.82     20.77 o 
   0  13  11      328.11      365.69     24.87 o 
   1  13  11      300.56      327.94     32.02 o 
   2  13  11      237.26      260.90     51.93 o 
   3  13  11       46.10       28.51     20.34 o 
   4  13  11      335.63      312.20     74.14 o 
   5  13  11        0.12        5.52     18.97 o 
   6  13  11       99.04       83.14     31.36 o 
 -14  14  11       78.63       34.80     22.55 o 
 -13  14  11        6.59        5.76     17.95 o 
 -12  14  11      108.69       72.47     25.41 o 
 -11  14  11       38.05       37.89     18.11 o 
 -10  14  11      148.16      150.68     20.22 o 
  -9  14  11      123.85       73.03     18.50 o 
  -8  14  11      124.75      136.47     20.57 o 
  -7  14  11      310.38      276.93     20.95 o 
  -6  14  11        1.47        2.20      8.53 o 
  -5  14  11      110.81      119.78     11.91 o 
  -4  14  11      569.62      681.10     17.54 o 
  -3  14  11        1.78        1.21      6.85 o 
  -2  14  11       90.09      137.12     17.13 o 
  -1  14  11      562.49      575.12     25.41 o 
   0  14  11      142.89      217.86     37.01 o 
   1  14  11      377.85      444.64     25.57 o 
   2  14  11       33.06       10.06     17.34 o 
   3  14  11       59.21       27.06     22.37 o 
   4  14  11       34.51       15.07     18.87 o 
   5  14  11       24.01       31.38     19.40 o 
   6  14  11        6.92        2.40     20.49 o 
 -13  15  11       29.34        9.11     21.09 o 
 -12  15  11        3.44       15.71     21.58 o 
 -11  15  11      286.76      163.50     69.68 o 
 -10  15  11        2.51        6.91     14.27 o 
  -9  15  11      264.66      280.55     28.39 o 
  -8  15  11       31.72       12.12     14.14 o 
  -7  15  11        2.66       -1.00      8.40 o 
  -6  15  11      173.43      223.04     14.03 o 
  -5  15  11       55.85       74.10     10.42 o 
  -4  15  11      521.82      508.30     17.91 o 
  -3  15  11       50.97       84.95     11.65 o 
  -2  15  11       15.59       16.00     17.82 o 
  -1  15  11      134.93      139.79     24.02 o 
   0  15  11      136.76      135.28     32.52 o 
   1  15  11       63.20       67.07     19.38 o 
   2  15  11      218.21      311.84     54.62 o 
   3  15  11       49.21       18.69     21.46 o 
   4  15  11       52.99       41.25     24.55 o 
   5  15  11        7.07        4.17     19.19 o 
   6  15  11        0.16       -2.07     21.49 o 
 -13  16  11       33.51       18.80     20.38 o 
 -12  16  11      199.55       93.45     44.91 o 
 -11  16  11        5.29       -0.37     15.03 o 
 -10  16  11      129.51      115.84     28.77 o 
  -9  16  11       10.09        6.38     17.63 o 
  -8  16  11      184.67      198.27     29.74 o 
  -7  16  11      256.49      228.56     24.06 o 
  -6  16  11        1.54        6.20      8.08 o 
  -5  16  11        8.54        8.34      9.66 o 
  -4  16  11       84.86       89.53     12.66 o 
  -3  16  11       55.02       47.88      8.56 o 
  -2  16  11      150.30      194.08     28.00 o 
  -1  16  11        0.98        5.42     16.85 o 
   0  16  11      126.50       97.38     32.77 o 
   1  16  11      193.24      159.53     42.17 o 
   2  16  11        3.10        6.94     17.88 o 
   3  16  11        1.14        1.05     15.86 o 
   4  16  11       34.38       16.79     21.17 o 
   5  16  11        1.49       -7.52     23.91 o 
 -12  17  11        8.14       15.35     19.43 o 
 -10  17  11       12.79       18.33     18.32 o 
  -9  17  11      602.75      670.12     27.93 o 
  -8  17  11       10.85       20.56     17.00 o 
  -7  17  11      119.66      130.68     14.57 o 
  -6  17  11      152.22      123.06     17.66 o 
  -5  17  11      247.55      281.54     28.26 o 
  -4  17  11      117.45      191.54     18.34 o 
  -3  17  11       81.40       95.35     14.65 o 
  -2  17  11       68.70       74.71     18.97 o 
  -1  17  11      178.20      261.28     37.65 o 
   0  17  11       20.42       33.84     20.37 o 
   1  17  11       53.11       34.31     22.15 o 
   2  17  11       73.47       69.34     30.56 o 
   3  17  11       29.96        5.90     20.06 o 
   4  17  11        0.07      -27.59     27.59 o 
   5  17  11       14.19       22.38     22.87 o 
 -12  18  11       99.34       43.99     23.76 o 
 -11  18  11       14.89        6.62     18.07 o 
 -10  18  11      105.40       28.39     21.25 o 
  -9  18  11        3.31       17.26     17.96 o 
  -8  18  11      203.21      192.88     42.50 o 
  -7  18  11        5.57        3.78     11.84 o 
  -6  18  11      106.31       93.98     19.94 o 
  -5  18  11        3.71       16.58     11.20 o 
  -4  18  11      101.29       90.84     13.42 o 
  -3  18  11      125.77      157.69     26.81 o 
  -2  18  11       15.56       25.54     22.04 o 
  -1  18  11       11.58       13.58     16.37 o 
   0  18  11       21.51       15.30     17.35 o 
   1  18  11       13.93       -9.98     19.99 o 
   2  18  11       16.49        6.17     19.75 o 
   3  18  11       51.85       22.90     22.63 o 
   4  18  11       40.29       -0.58     21.29 o 
 -11  19  11      402.54      475.46     93.26 o 
 -10  19  11       23.50       11.91     19.28 o 
  -9  19  11      190.60       74.23     51.84 o 
  -8  19  11        1.82       21.58     17.38 o 
  -7  19  11      182.34      178.52     24.47 o 
  -6  19  11       31.95       23.97     12.33 o 
  -5  19  11       59.65       44.61     14.34 o 
  -4  19  11        7.03        4.08      8.39 o 
  -3  19  11      226.98      245.85     32.49 o 
  -2  19  11       15.09       -1.25     17.25 o 
  -1  19  11        8.44       16.89     18.79 o 
   0  19  11      121.37      207.10     37.80 o 
   1  19  11        2.58       -5.27     17.93 o 
   2  19  11       23.15        9.66     21.88 o 
   3  19  11      144.64       76.53     30.60 o 
 -10  20  11      157.16      132.64     56.78 o 
  -9  20  11       37.44       38.35     28.71 o 
  -8  20  11      115.21       65.24     35.39 o 
  -7  20  11        2.52        9.24     15.84 o 
  -6  20  11      109.56      109.83     14.08 o 
  -5  20  11        1.01        7.47     11.80 o 
  -4  20  11      119.27      126.11     22.27 o 
  -3  20  11       26.66       26.34     19.67 o 
  -2  20  11       14.85       -6.65     18.57 o 
  -1  20  11       39.23       26.40     22.47 o 
   0  20  11       73.07       84.04     27.40 o 
   1  20  11        0.81       -6.79     19.43 o 
   2  20  11       50.99       47.00     26.51 o 
  -9  21  11       47.10       57.91     28.72 o 
  -8  21  11       54.55       93.64     24.66 o 
  -7  21  11       11.99      -12.11     17.26 o 
  -6  21  11        0.22       22.16     11.62 o 
  -5  21  11      199.86      271.56     25.55 o 
  -4  21  11        3.23       -7.94     16.91 o 
  -3  21  11       27.05        5.02     17.43 o 
  -2  21  11      163.75      282.76     42.62 o 
  -1  21  11       37.31       50.90     22.18 o 
   0  21  11      159.80      180.84     32.75 o 
   1  21  11        2.02       -8.78     22.40 o 
  -8  22  11       15.76       29.01     19.31 o 
  -7  22  11       44.19       36.11     19.95 o 
  -6  22  11       43.76       60.09     21.17 o 
  -5  22  11       45.01       49.27     22.02 o 
  -4  22  11       72.28       58.70     25.49 o 
  -3  22  11       47.46       46.14     26.17 o 
  -2  22  11       30.71       13.46     20.32 o 
  -1  22  11      214.28      171.38     27.35 o 
   0  22  11        7.32       16.68     23.80 o 
  -6  23  11       14.67       19.13     30.91 o 
  -5  23  11       38.15       39.30     21.64 o 
  -4  23  11       31.94       55.89     21.84 o 
  -3  23  11       23.68       16.39     24.66 o 
  -2  23  11       71.75       71.64     26.65 o 
 -16   0  12       13.96       28.84     25.47 o 
 -14   0  12      150.13      230.32     43.88 o 
 -12   0  12      323.93      324.44     48.53 o 
 -10   0  12      131.44      129.60     37.80 o 
  -8   0  12     2294.44     2463.63     34.38 o 
  -6   0  12        5.14       21.43     10.82 o 
  -4   0  12      103.90      146.22     16.12 o 
  -2   0  12        0.41       -3.21     10.87 o 
   0   0  12      629.01      752.71     25.00 o 
   2   0  12       13.80       12.85     14.27 o 
   4   0  12      152.27       90.25     24.91 o 
   6   0  12      185.24       91.64     26.66 o 
 -16   1  12        3.18        5.59     32.00 o 
 -15   1  12      210.05      231.68     38.01 o 
 -14   1  12        2.36       19.79     29.57 o 
 -13   1  12       73.11      152.89     28.89 o 
 -12   1  12      126.59      135.35     28.02 o 
 -11   1  12       76.29       93.27     22.88 o 
 -10   1  12       11.31        3.98      6.32 o 
  -9   1  12      171.05      192.66     12.86 o 
  -8   1  12       21.70       10.70      5.32 o 
  -7   1  12      529.85      652.16     14.09 o 
  -6   1  12       33.35       14.50      8.91 o 
  -5   1  12        1.53        3.05      7.24 o 
  -4   1  12      220.36      317.13     12.16 o 
  -3   1  12        9.03        7.33      8.45 o 
  -2   1  12        1.66       21.47     10.56 o 
  -1   1  12       50.41       45.04     10.85 o 
   0   1  12       72.37       60.61     10.69 o 
   1   1  12      158.33      207.65     14.86 o 
   2   1  12       89.99       66.05     10.91 o 
   3   1  12      134.64      136.42     14.01 o 
   4   1  12        1.60       11.68      9.54 o 
   5   1  12      480.52      420.79     24.52 o 
   6   1  12       10.68       30.60     26.66 o 
 -16   2  12       27.02       50.13     34.36 o 
 -15   2  12       23.64       18.65     29.90 o 
 -14   2  12       59.36       83.70     30.35 o 
 -13   2  12       37.91       36.06     27.71 o 
 -12   2  12        4.98       -0.40     10.25 o 
 -11   2  12       99.00      126.07     14.84 o 
 -10   2  12      411.86      556.49     38.88 o 
  -9   2  12      830.76      951.73     21.31 o 
  -8   2  12      318.69      333.84      9.06 o 
  -7   2  12      921.94      882.09     14.26 o 
  -6   2  12      323.95      364.64     11.93 o 
  -5   2  12      101.42      165.65     10.41 o 
  -4   2  12        5.23        8.43      8.26 o 
  -3   2  12      181.58      312.25     14.29 o 
  -2   2  12      361.57      428.43     15.17 o 
  -1   2  12       76.23       71.98     12.09 o 
   0   2  12        0.50        4.86      8.97 o 
   1   2  12       44.30       30.37     10.68 o 
   2   2  12      582.57      531.11     31.17 o 
   3   2  12       15.53       19.14      9.20 o 
   4   2  12       60.59       71.83     11.94 o 
   5   2  12       19.12       28.84     17.49 o 
   6   2  12       46.75       13.10     18.16 o 
   7   2  12        0.27      -13.77     18.33 o 
 -16   3  12        4.24       -0.38     19.35 o 
 -15   3  12       20.98        1.32     27.68 o 
 -14   3  12      221.40      301.65     34.90 o 
 -13   3  12       19.61      -17.69     23.48 o 
 -12   3  12       46.40       68.14      8.92 o 
 -11   3  12      207.85      172.79     13.56 o 
 -10   3  12      202.38      199.33     14.53 o 
  -9   3  12       13.14       29.36     10.38 o 
  -8   3  12      273.15      279.78     23.39 o 
  -7   3  12       13.92       21.81      7.73 o 
  -6   3  12     1711.92     1785.40     23.98 o 
  -5   3  12      634.18      844.86     16.76 o 
  -4   3  12      185.76      211.67     13.91 o 
  -3   3  12        1.83       16.38      8.38 o 
  -2   3  12        1.08       17.46      9.52 o 
  -1   3  12      151.63      279.36     12.14 o 
   0   3  12      473.98      434.83     29.06 o 
   1   3  12      281.51      227.86     13.76 o 
   2   3  12      970.90     1004.55     67.77 o 
   3   3  12      140.37      146.93     22.92 o 
   4   3  12        3.59       18.84     10.20 o 
   5   3  12      101.48      120.91     27.69 o 
   6   3  12       52.64       -0.47     23.31 o 
   7   3  12        8.50        7.83     32.14 o 
 -16   4  12       20.12       14.37     20.53 o 
 -15   4  12       73.02      112.49     31.70 o 
 -14   4  12      354.61      401.78     48.53 o 
 -13   4  12      221.25      278.93     29.54 o 
 -12   4  12      141.76      130.51     14.51 o 
 -11   4  12       76.56      101.49     17.84 o 
 -10   4  12       28.92       59.72     14.18 o 
  -9   4  12       40.35       54.15     10.14 o 
  -8   4  12       71.79       67.47     13.09 o 
  -7   4  12     2045.79     2167.64     23.95 o 
  -6   4  12      576.13      595.86     13.93 o 
  -5   4  12      600.04      553.28     17.51 o 
  -4   4  12       81.88       82.42      8.84 o 
  -3   4  12       13.99       14.89      9.49 o 
  -2   4  12      182.07      248.72     11.20 o 
  -1   4  12       43.41       47.16     10.68 o 
   0   4  12       61.30       56.98      8.18 o 
   1   4  12     1009.01     1038.25     63.52 o 
   2   4  12       12.25       17.90      8.27 o 
   3   4  12       47.48       34.57     11.19 o 
   4   4  12        8.57        4.99     26.88 o 
   5   4  12       25.02       71.95     31.58 o 
   6   4  12        5.38       22.43     48.24 o 
   7   4  12       41.16       61.62     27.76 o 
 -15   5  12       11.65       18.94     32.55 o 
 -14   5  12      140.59      242.68     36.40 o 
 -13   5  12        1.95       18.42     31.19 o 
 -12   5  12      280.32      265.43     20.69 o 
 -11   5  12       25.90       22.94     10.92 o 
 -10   5  12      641.25      598.77     29.36 o 
  -9   5  12        1.05        1.25      9.81 o 
  -8   5  12     1858.89     1963.40     29.35 o 
  -7   5  12      137.75      149.10      8.55 o 
  -6   5  12     1051.22     1228.02     21.75 o 
  -5   5  12      100.84       45.81      8.69 o 
  -4   5  12      892.83      839.31     17.65 o 
  -3   5  12       15.51        5.44      8.76 o 
  -2   5  12      322.51      261.68     12.61 o 
  -1   5  12      117.60       85.55      8.16 o 
   0   5  12      509.40      594.96     20.74 o 
   1   5  12       64.02       61.54     10.52 o 
   2   5  12      282.02      321.40     25.87 o 
   3   5  12       40.57       37.04     17.60 o 
   4   5  12       43.02       77.36     22.56 o 
   5   5  12        4.51       29.47     22.67 o 
   6   5  12       47.78       54.17     37.85 o 
   7   5  12        5.96       62.68     75.95 o 
 -15   6  12       73.52       76.58     33.56 o 
 -14   6  12      130.72      125.84     33.57 o 
 -13   6  12        3.23        6.88     11.83 o 
 -12   6  12      258.87      314.52     18.00 o 
 -11   6  12      190.23      194.22     17.35 o 
 -10   6  12       25.74       14.87     10.36 o 
  -9   6  12     2105.67     2117.90     34.76 o 
  -8   6  12      624.10      624.40     18.78 o 
  -7   6  12      427.11      437.77     19.30 o 
  -6   6  12     1745.54     1588.13     23.64 o 
  -5   6  12       48.71      122.35     10.53 o 
  -4   6  12        0.13        1.62      7.75 o 
  -3   6  12     1765.51     2052.65     25.46 o 
  -2   6  12        4.46       30.32      7.58 o 
  -1   6  12      134.05      158.29     11.60 o 
   0   6  12       16.86        5.04      5.75 o 
   1   6  12      186.13      202.62     19.54 o 
   2   6  12        6.76       -0.63     13.39 o 
   3   6  12      169.07      156.30     26.73 o 
   4   6  12       19.66        3.17     15.05 o 
   5   6  12       82.35       94.16     32.98 o 
   6   6  12        5.41        0.65     28.87 o 
   7   6  12       51.03       33.69     31.21 o 
 -15   7  12       19.46       62.84     32.87 o 
 -14   7  12      443.10      486.80     43.89 o 
 -13   7  12      111.84      101.68     19.61 o 
 -12   7  12        1.24       -2.76     16.85 o 
 -11   7  12        8.35        7.41     14.02 o 
 -10   7  12      474.69      482.98     19.33 o 
  -9   7  12        5.72       21.56     11.60 o 
  -8   7  12     1461.29     1386.06     27.57 o 
  -7   7  12      207.34      190.62      7.86 o 
  -6   7  12        6.15       13.22      7.40 o 
  -5   7  12      578.03      709.05     16.38 o 
  -4   7  12      791.14     1039.97     18.60 o 
  -3   7  12       46.80       75.14      9.57 o 
  -2   7  12      450.87      575.43     13.95 o 
  -1   7  12       23.30       15.02      7.33 o 
   0   7  12      142.20       94.34     18.29 o 
   1   7  12      247.74      353.52     20.33 o 
   2   7  12       86.43      104.51     18.94 o 
   3   7  12        4.49        5.80     15.84 o 
   4   7  12       88.02       53.94     20.83 o 
   5   7  12        0.77       -3.86     18.28 o 
   6   7  12       15.05       44.37     22.44 o 
   7   7  12        0.47       -4.15     17.97 o 
 -15   8  12        0.60        4.79     29.82 o 
 -14   8  12       17.18       27.07     28.63 o 
 -13   8  12      397.43      497.31     22.21 o 
 -12   8  12        2.64       20.74     13.98 o 
 -11   8  12      114.61      152.71     17.49 o 
 -10   8  12       83.65      124.86     16.32 o 
  -9   8  12      603.93      603.57     21.95 o 
  -8   8  12      395.12      286.06     17.55 o 
  -7   8  12      526.73      561.97     21.60 o 
  -6   8  12       40.48       77.35     10.57 o 
  -5   8  12      897.69      979.01     19.53 o 
  -4   8  12        0.51       11.59      9.91 o 
  -3   8  12      383.55      417.01     12.99 o 
  -2   8  12        7.12        6.29      5.75 o 
  -1   8  12      138.87      107.49     21.14 o 
   0   8  12       75.85      111.95     19.31 o 
   1   8  12      350.00      301.06     21.46 o 
   2   8  12       70.36       39.95     17.12 o 
   3   8  12       20.06       14.59     17.64 o 
   4   8  12        0.52      -19.55     19.55 o 
   5   8  12        0.39       21.03     22.14 o 
   6   8  12        2.62        0.48     15.77 o 
   7   8  12       55.39       93.11     24.80 o 
 -15   9  12        4.94       -1.21     27.13 o 
 -14   9  12       29.88       55.57     21.36 o 
 -13   9  12        2.96       -3.11     13.99 o 
 -12   9  12        2.52       14.52     15.89 o 
 -11   9  12      102.66      113.31     15.75 o 
 -10   9  12      145.70      174.82     28.61 o 
  -9   9  12        2.57       18.58     12.67 o 
  -8   9  12      452.75      563.13     26.49 o 
  -7   9  12        8.57        4.15      4.77 o 
  -6   9  12        1.21       11.61      8.50 o 
  -5   9  12       80.43       84.12     13.17 o 
  -4   9  12      522.08      471.65     15.08 o 
  -3   9  12      121.31      125.25     12.11 o 
  -2   9  12      101.00       67.03      9.89 o 
  -1   9  12       63.36       22.46     14.85 o 
   0   9  12      275.36      335.19     30.32 o 
   1   9  12       59.75       46.94     16.66 o 
   2   9  12       51.50       54.05     17.06 o 
   3   9  12      311.80      415.84     30.11 o 
   4   9  12       17.69      -19.03     19.03 o 
   5   9  12        2.22        8.58     21.91 o 
   6   9  12        0.11       23.29     23.21 o 
 -14  10  12       55.99       33.12     20.49 o 
 -13  10  12        9.90       19.94     16.40 o 
 -12  10  12        0.92       13.20     14.48 o 
 -11  10  12       66.83       64.09     17.33 o 
 -10  10  12        9.51        2.28     14.12 o 
  -9  10  12       90.60       92.75     15.48 o 
  -8  10  12       14.06       -3.15     11.34 o 
  -7  10  12        4.02        6.48      4.10 o 
  -6  10  12       94.15      156.61     12.45 o 
  -5  10  12        0.45        2.02      8.94 o 
  -4  10  12      160.69      160.98     12.81 o 
  -3  10  12     1192.58     1243.19     21.09 o 
  -2  10  12       45.57       38.65      7.34 o 
  -1  10  12      186.90      198.66     21.44 o 
   0  10  12       38.54       23.48     16.22 o 
   1  10  12      126.36      155.65     26.33 o 
   2  10  12      103.29      107.09     37.30 o 
   3  10  12        4.26      -14.69     17.96 o 
   4  10  12       68.37       55.73     19.36 o 
   5  10  12       19.44       13.22     21.83 o 
   6  10  12       18.53      -16.67     20.73 o 
 -14  11  12        2.88       17.75     16.05 o 
 -13  11  12      373.64      399.42     48.31 o 
 -12  11  12        2.95       -0.13     13.58 o 
 -11  11  12       29.97        3.69     12.67 o 
 -10  11  12        2.20        0.39     11.59 o 
  -9  11  12        0.17       -3.10     12.32 o 
  -8  11  12       14.57        9.45     11.53 o 
  -7  11  12      213.00      254.59     16.55 o 
  -6  11  12        0.05        2.95      9.02 o 
  -5  11  12      502.46      525.98     17.45 o 
  -4  11  12      304.24      334.41     14.81 o 
  -3  11  12       54.82       53.42      7.72 o 
  -2  11  12      151.40      153.80     21.94 o 
  -1  11  12       38.15       65.83     16.24 o 
   0  11  12      141.24      200.35     34.57 o 
   1  11  12        3.21       -9.74     19.15 o 
   2  11  12        9.40       13.51     16.44 o 
   3  11  12      115.15      109.28     36.61 o 
   4  11  12      129.99       26.92     22.32 o 
   5  11  12       30.88       52.25     26.88 o 
   6  11  12        4.00       16.18     20.39 o 
 -14  12  12        3.49        1.09     15.17 o 
 -13  12  12        0.01       23.96     21.84 o 
 -12  12  12       99.44      106.16     22.79 o 
 -11  12  12       18.02        4.32     13.90 o 
 -10  12  12        6.98        8.18     16.98 o 
  -9  12  12       14.54       -4.59     12.91 o 
  -8  12  12       24.67       21.80     14.67 o 
  -7  12  12        3.48        0.34      6.02 o 
  -6  12  12      159.99      159.19     12.93 o 
  -5  12  12      295.69      307.97     14.47 o 
  -4  12  12       11.37       10.35      8.80 o 
  -3  12  12       61.33       69.15      9.66 o 
  -2  12  12       52.26       75.88     17.63 o 
  -1  12  12       41.04       34.55     15.79 o 
   0  12  12       40.11       42.30     19.55 o 
   1  12  12       16.46       -7.23     14.94 o 
   2  12  12        5.51       -0.97     13.55 o 
   3  12  12      121.09       35.51     20.11 o 
   4  12  12       56.09       27.87     19.76 o 
   5  12  12       31.94       39.52     22.35 o 
   6  12  12       82.12       71.13     25.97 o 
 -13  13  12       34.10        5.71     20.07 o 
 -12  13  12        5.10        0.06     18.40 o 
 -11  13  12      110.48      123.85     21.24 o 
 -10  13  12      192.31      154.26     25.29 o 
  -9  13  12        0.21       24.12     15.50 o 
  -8  13  12       62.73       50.83     17.03 o 
  -7  13  12       58.57       31.19      7.94 o 
  -6  13  12        0.38       -6.24     10.22 o 
  -5  13  12      747.92      803.62     19.67 o 
  -4  13  12      219.77      205.70     13.29 o 
  -3  13  12      120.49      131.62     10.40 o 
  -2  13  12       79.26       90.16     18.02 o 
  -1  13  12       17.41       30.27     19.92 o 
   0  13  12        1.23       15.55     16.91 o 
   1  13  12       21.82       13.73     17.08 o 
   2  13  12        0.06       -3.87     18.40 o 
   3  13  12      160.41       82.27     39.50 o 
   5  13  12       35.69       40.65     24.41 o 
 -13  14  12        2.02        8.10     17.17 o 
 -12  14  12       10.70        3.20     15.72 o 
 -11  14  12        1.30       17.69     15.78 o 
 -10  14  12       61.32       50.91     19.34 o 
  -9  14  12      493.53      524.04     25.61 o 
  -8  14  12      102.78       62.51     16.33 o 
  -7  14  12        7.55        9.41      8.56 o 
  -6  14  12       12.63        7.00      7.41 o 
  -5  14  12      348.60      400.45     14.07 o 
  -4  14  12      226.06      204.39     14.07 o 
  -3  14  12      102.08       81.81     11.94 o 
  -2  14  12       22.00       13.17     16.86 o 
  -1  14  12      142.27      212.89     36.36 o 
   0  14  12        5.19        6.47     16.70 o 
   1  14  12       44.01       27.37     17.38 o 
   2  14  12       71.40        8.13     17.88 o 
   3  14  12      106.52       42.38     28.49 o 
   4  14  12       86.84       55.94     38.99 o 
   5  14  12       31.67       30.86     24.89 o 
 -13  15  12       43.91       36.88     22.14 o 
 -12  15  12       12.29       17.37     21.12 o 
 -11  15  12        2.37       -7.90     19.22 o 
 -10  15  12       22.88       14.84     17.43 o 
  -9  15  12        1.65        5.10     18.76 o 
  -8  15  12      268.13      314.90     22.55 o 
  -7  15  12        2.52      -10.97     10.97 o 
  -6  15  12      481.55      494.49     36.65 o 
  -5  15  12       27.50       30.66     10.79 o 
  -4  15  12      119.52      113.55     16.24 o 
  -3  15  12       24.15        7.50     12.97 o 
  -2  15  12      121.91       78.37     21.70 o 
  -1  15  12       19.70        6.87     19.13 o 
   0  15  12      295.20      341.02     43.01 o 
   1  15  12       11.38       16.85     17.90 o 
   2  15  12       26.35        4.08     17.20 o 
   3  15  12       32.73       -0.22     18.39 o 
   4  15  12        4.62       -3.35     20.63 o 
 -12  16  12        3.33        4.69     16.88 o 
 -11  16  12       16.76        6.05     17.56 o 
 -10  16  12       45.11       45.10     19.48 o 
  -9  16  12      386.73      427.51     50.12 o 
  -8  16  12        1.83       -3.04     15.01 o 
  -7  16  12      516.75      572.66     25.67 o 
  -6  16  12      121.07      145.54     17.33 o 
  -5  16  12      425.75      475.46     28.70 o 
  -4  16  12      184.62      183.35     19.10 o 
  -3  16  12        7.23       13.21     15.95 o 
  -2  16  12        3.13        6.89     15.65 o 
  -1  16  12      210.08      126.25     36.19 o 
   0  16  12       31.79       24.55     20.17 o 
   1  16  12      103.04      107.40     38.89 o 
   2  16  12        0.54        0.47     15.60 o 
   3  16  12       68.43       15.57     20.03 o 
   4  16  12       48.92        9.84     16.84 o 
 -11  17  12        4.44      -12.88     22.77 o 
 -10  17  12       17.11        9.83     16.35 o 
  -9  17  12       92.84       81.34     28.11 o 
  -8  17  12      283.58      285.12     58.43 o 
  -7  17  12        0.66       11.20     17.55 o 
  -6  17  12      225.69      203.00     31.60 o 
  -5  17  12       73.44       84.39     14.56 o 
  -4  17  12      258.73      334.46     38.42 o 
  -3  17  12       30.91       62.36     20.60 o 
  -2  17  12      160.71      196.82     32.15 o 
  -1  17  12        2.46       14.05     16.84 o 
   0  17  12       53.39       41.95     23.83 o 
   1  17  12       16.77        0.57     15.57 o 
   2  17  12       83.82       52.81     27.36 o 
   3  17  12        2.47      -14.15     26.13 o 
 -11  18  12       75.66       21.07     21.56 o 
 -10  18  12        3.01       -1.12     18.89 o 
  -9  18  12      406.86      477.96     29.82 o 
  -8  18  12       13.62       21.83     15.88 o 
  -7  18  12      505.81      583.35     32.95 o 
  -6  18  12        1.20       -0.18     10.91 o 
  -5  18  12      217.10      152.84     35.79 o 
  -4  18  12        4.63       19.88     15.19 o 
  -3  18  12      207.81      265.20     36.37 o 
  -2  18  12       24.46       13.42     16.80 o 
  -1  18  12      199.01      178.76     60.22 o 
   0  18  12        2.63       19.55     19.26 o 
   1  18  12       21.47       -4.67     19.67 o 
   2  18  12        1.80       13.43     20.46 o 
 -10  19  12       34.92       -0.78     18.44 o 
  -9  19  12        1.63      -16.06     23.72 o 
  -8  19  12      150.60      157.38     38.88 o 
  -7  19  12        2.95        1.68     14.98 o 
  -6  19  12      545.37      569.21     30.81 o 
  -5  19  12       10.64       11.18     16.24 o 
  -4  19  12       35.01       12.94     18.63 o 
  -3  19  12        0.05        2.25     21.32 o 
  -2  19  12      208.84      227.12     32.03 o 
  -1  19  12       42.55       42.19     21.75 o 
   0  19  12        0.67      -17.45     24.25 o 
   1  19  12       31.45        0.14     15.79 o 
   2  19  12       77.82       44.94     27.30 o 
  -9  20  12       76.98       87.35     28.22 o 
  -8  20  12       10.89       13.03     20.25 o 
  -7  20  12       83.95       67.54     22.00 o 
  -6  20  12        0.89       -3.12     29.22 o 
  -5  20  12      243.90      249.88     30.81 o 
  -4  20  12        0.11       10.12     15.60 o 
  -3  20  12      116.01      104.41     24.21 o 
  -2  20  12       70.18       62.01     20.53 o 
  -1  20  12       28.19       18.27     27.92 o 
   0  20  12        0.49        1.64     19.02 o 
   1  20  12       42.48       33.76     20.70 o 
  -8  21  12       55.78       60.16     19.85 o 
  -7  21  12       30.64       56.76     21.08 o 
  -6  21  12       62.84       42.51     29.96 o 
  -5  21  12        2.18       11.55     14.24 o 
  -4  21  12      244.10      293.32     44.69 o 
  -3  21  12       20.48       29.14     21.98 o 
  -2  21  12       69.79       21.75     19.41 o 
  -1  21  12        4.76        1.73     21.16 o 
  -5  22  12      122.42       58.02     23.28 o 
  -4  22  12       13.07       19.48     17.78 o 
  -3  22  12      108.58       89.49     29.69 o 
 -15   0  13      320.85      389.42     64.58 o 
 -13   0  13      356.01      530.67     52.77 o 
 -11   0  13       13.81       36.71     35.10 o 
  -9   0  13       26.90       12.08      8.53 o 
  -7   0  13       71.94       49.75     11.88 o 
  -5   0  13      773.00      885.31     25.98 o 
  -3   0  13       76.07       53.34     13.18 o 
  -1   0  13     1868.20     2013.73     46.21 o 
   1   0  13      530.48      608.02     69.73 o 
   3   0  13       20.98       -9.30     15.21 o 
 -15   1  13        0.17       74.83     34.48 o 
 -14   1  13      181.29      257.14     50.06 o 
 -13   1  13       36.17       29.87     27.92 o 
 -12   1  13      542.53      599.47     35.64 o 
 -11   1  13       19.49       71.16     24.36 o 
 -10   1  13      284.56      240.00     23.25 o 
  -9   1  13        3.37        5.26      4.45 o 
  -8   1  13      502.05      489.94     14.65 o 
  -7   1  13        0.82       -2.34      7.30 o 
  -6   1  13        7.51        6.23      9.21 o 
  -5   1  13      186.93      184.49     12.70 o 
  -4   1  13      349.21      452.61     16.50 o 
  -3   1  13      158.91      107.28     12.21 o 
  -2   1  13      132.52      141.89     14.29 o 
  -1   1  13        1.59        0.94     10.67 o 
   0   1  13      439.53      512.57     17.42 o 
   1   1  13        0.26       -7.15     11.08 o 
   2   1  13      524.38      509.38     33.07 o 
   3   1  13        0.37      -11.64     11.64 o 
   4   1  13        4.76        5.33     12.05 o 
   5   1  13       12.76      -24.95     24.95 o 
 -15   2  13       46.83       61.52     33.09 o 
 -14   2  13       11.80       17.77     27.08 o 
 -13   2  13      247.33      276.91     36.89 o 
 -12   2  13      105.93      157.62     32.21 o 
 -11   2  13      448.26      458.21     37.10 o 
 -10   2  13       47.16       79.28     18.31 o 
  -9   2  13      474.22      594.90     17.15 o 
  -8   2  13       58.43       71.74      6.74 o 
  -7   2  13       23.01       43.41      9.10 o 
  -6   2  13      101.35      136.46     10.07 o 
  -5   2  13      156.44      156.60     11.74 o 
  -4   2  13      923.84      858.49     18.09 o 
  -3   2  13        2.50       11.06     10.79 o 
  -2   2  13      207.08      178.35     14.34 o 
  -1   2  13       35.62       55.48     13.02 o 
   0   2  13        0.35        6.05     10.65 o 
   1   2  13      361.85      316.08     18.77 o 
   2   2  13        3.00       12.79      9.84 o 
   3   2  13        0.30       16.25     10.97 o 
   4   2  13       27.26       -4.45     24.01 o 
   5   2  13      186.66      144.15     23.80 o 
   6   2  13       32.30       19.49     41.05 o 
 -15   3  13       12.44       25.68     37.96 o 
 -14   3  13       37.29       79.64     30.29 o 
 -13   3  13        0.18       -5.81     22.45 o 
 -12   3  13       25.40       51.53     25.23 o 
 -11   3  13       80.05       55.32     11.86 o 
 -10   3  13       10.56        9.29     11.03 o 
  -9   3  13       56.19       51.47     14.75 o 
  -8   3  13      566.74      573.68     23.95 o 
  -7   3  13        1.34        2.94      6.22 o 
  -6   3  13        1.09       11.95      9.31 o 
  -5   3  13      223.40      222.66     12.84 o 
  -4   3  13      121.59       59.85     11.11 o 
  -3   3  13     1433.06     1555.60     24.34 o 
  -2   3  13       36.17       23.58     10.35 o 
  -1   3  13       76.52       79.70     13.75 o 
   0   3  13      101.86       71.08     10.48 o 
   1   3  13        6.71       22.07      9.71 o 
   2   3  13      207.65      238.31     35.10 o 
   3   3  13        7.17       44.04     30.64 o 
   4   3  13        4.32      -10.47     17.87 o 
   5   3  13      269.13      174.20     40.29 o 
   6   3  13       56.33       19.18     21.80 o 
 -15   4  13        8.24       33.97     29.09 o 
 -14   4  13       26.91        3.20     27.60 o 
 -13   4  13      279.03      273.19     34.06 o 
 -12   4  13        6.61       23.93     25.82 o 
 -11   4  13       45.87       30.25     10.49 o 
 -10   4  13      159.42      138.98     14.08 o 
  -9   4  13      512.23      503.61     19.99 o 
  -8   4  13      428.34      533.31     20.33 o 
  -7   4  13      773.46      844.86     17.97 o 
  -6   4  13       74.86       56.90     10.52 o 
  -5   4  13      117.70       90.94     10.05 o 
  -4   4  13     3134.46     3610.53     38.17 o 
  -3   4  13      312.88      361.58     15.27 o 
  -2   4  13     1072.67     1271.20     30.82 o 
  -1   4  13      162.95      135.01     12.91 o 
   0   4  13        2.62       -4.89      6.67 o 
   1   4  13      175.37      148.98     13.84 o 
   2   4  13        0.81        1.14      6.26 o 
   3   4  13       16.76        5.25     18.06 o 
   4   4  13      144.31      241.12     49.05 o 
   5   4  13       44.14       39.34     33.67 o 
   6   4  13       81.59       77.53     40.90 o 
 -15   5  13      209.71      274.66     39.25 o 
 -14   5  13       63.71       83.09     31.34 o 
 -13   5  13       56.15       84.24     35.99 o 
 -12   5  13       61.52       35.37     11.40 o 
 -11   5  13        5.49        7.16     13.50 o 
 -10   5  13      144.60      152.30     14.40 o 
  -9   5  13      131.65      150.88     17.28 o 
  -8   5  13      935.61     1042.26     24.25 o 
  -7   5  13      190.01      155.57     10.28 o 
  -6   5  13      162.34      184.42     11.15 o 
  -5   5  13      694.08      784.04     16.89 o 
  -4   5  13        8.65       14.75      9.46 o 
  -3   5  13      942.49     1267.16     21.68 o 
  -2   5  13       87.64      119.03     12.56 o 
  -1   5  13       83.05      109.65     12.16 o 
   0   5  13      118.15      113.14     11.13 o 
   1   5  13      200.52      133.23     18.08 o 
   2   5  13        0.30      -16.48     17.49 o 
   3   5  13      153.79      212.90     25.53 o 
   4   5  13        1.68       -6.99     22.38 o 
   5   5  13       79.20       95.14     48.57 o 
   6   5  13        2.38      -28.98     28.98 o 
 -15   6  13        6.57       -1.91     32.97 o 
 -14   6  13      467.48      479.60     38.37 o 
 -13   6  13        2.58       13.49     22.28 o 
 -12   6  13       39.30       19.82     15.52 o 
 -11   6  13      115.74      112.16     14.89 o 
 -10   6  13        5.34       31.92     14.49 o 
  -9   6  13       24.36       15.82     13.57 o 
  -8   6  13      143.58      193.35     24.11 o 
  -7   6  13        1.09       18.04      7.37 o 
  -6   6  13      866.85      973.94     18.82 o 
  -5   6  13       16.49       50.75     10.11 o 
  -4   6  13      898.45      955.07     19.31 o 
  -3   6  13       24.07       16.77      8.76 o 
  -2   6  13       41.41       54.70      9.47 o 
  -1   6  13        0.03       11.05      6.83 o 
   0   6  13      441.85      390.73     28.04 o 
   1   6  13      212.29      240.48     21.31 o 
   2   6  13      344.95      447.79     67.43 o 
   3   6  13        6.93       -0.73     15.56 o 
   4   6  13       34.88       35.09     19.91 o 
   5   6  13        2.83       -6.21     25.47 o 
   6   6  13       32.16       49.58     36.12 o 
 -15   7  13       51.16       78.46     30.84 o 
 -14   7  13       54.36       25.17     32.06 o 
 -13   7  13        9.02       45.97     31.86 o 
 -12   7  13       16.84       19.14     14.70 o 
 -11   7  13        1.89       24.55     12.85 o 
 -10   7  13        1.20        7.21     13.13 o 
  -9   7  13      352.41      356.16     20.24 o 
  -8   7  13       23.58       25.14     13.13 o 
  -7   7  13      350.32      356.35     18.97 o 
  -6   7  13      160.79      169.58     12.37 o 
  -5   7  13     1120.77     1238.42     22.18 o 
  -4   7  13       59.17       66.39     12.82 o 
  -3   7  13       65.05       49.37     11.13 o 
  -2   7  13       36.41       24.59      7.99 o 
  -1   7  13      130.76       80.73      8.82 o 
   0   7  13       69.01       41.57     16.10 o 
   1   7  13      375.68      475.62     26.54 o 
   2   7  13        0.00       -2.87     15.64 o 
   3   7  13       92.89       65.24     24.44 o 
   4   7  13       15.37       15.95     17.81 o 
   5   7  13       29.32       23.55     21.45 o 
   6   7  13       13.75      -11.02     16.54 o 
 -14   8  13      227.94      206.80     67.10 o 
 -13   8  13        4.32        7.51     13.21 o 
 -12   8  13       14.86       -4.83     15.21 o 
 -11   8  13       68.68       61.68     17.75 o 
 -10   8  13       72.99       79.51     17.34 o 
  -9   8  13       33.80       69.10     17.95 o 
  -8   8  13      384.12      500.63     19.38 o 
  -7   8  13      176.95      201.06     12.36 o 
  -6   8  13       22.07       24.23     10.64 o 
  -5   8  13       28.24       54.54      9.43 o 
  -4   8  13      153.40      161.18     11.44 o 
  -3   8  13        1.28        4.55      7.70 o 
  -2   8  13       55.16       29.75      9.03 o 
  -1   8  13        6.63       11.50     13.88 o 
   0   8  13      349.16      413.99     21.60 o 
   1   8  13       23.52       16.33     15.82 o 
   2   8  13      124.11       83.62     19.75 o 
   3   8  13        0.97        0.91     17.78 o 
   4   8  13       25.40       21.15     17.71 o 
   5   8  13        0.37       -0.68     17.48 o 
 -14   9  13      129.26      103.09     33.66 o 
 -13   9  13       38.76       27.37     16.36 o 
 -12   9  13       60.78       46.92     15.64 o 
 -11   9  13        3.05      -10.21     14.27 o 
 -10   9  13      296.44      296.09     20.43 o 
  -9   9  13      242.85      250.46     32.13 o 
  -8   9  13       12.54        7.99     12.10 o 
  -7   9  13      264.10      227.54     17.40 o 
  -6   9  13      298.43      304.96     12.79 o 
  -5   9  13      358.75      321.55     17.20 o 
  -4   9  13       10.14        9.44      8.42 o 
  -3   9  13       45.64       70.23     11.59 o 
  -2   9  13       84.18       83.64      7.94 o 
  -1   9  13      177.11      255.84     36.50 o 
   0   9  13        6.17      -12.68     16.15 o 
   1   9  13      227.66      301.39     22.43 o 
   2   9  13       23.98       17.09     22.59 o
[truncated: 49,352 more chars]
